# Supplementary material for: MiR-34a Expression Has an Effect for Lower Risk of Metastasis and Associates with Expression Patterns Predicting Clinical Outcome in Breast Cancer
Source: PLoS One. 2011 Nov 10;6(11):e26122. doi: 10.1371/journal.pone.0026122 (PMC3213093; doi:10.1371/journal.pone.0026122)
Supplement: Table S1 — Differentially expressed genes. The table contains the 190 genes (in rows) differentially expressed in low versus high miR-34a expressing tumours. The genes are ordered according to the decreasing log2 fold change. The gene names (GeneName column), the gene symbol (GeneSymbol column) and the Entrez Gene IDs (EntrezGeneID column) are provided. Additionally, the log2 fold change (logFC column), the average expression throughout the dataset (AveExpr column), the t-test values (t column) and the p-values (P.Value columns) are also reported. (XLS) [file pone.0026122.s002.xls]

## Sheet: mir34a_sig_none001.txt
GeneName	GeneSymbol	EntrezGeneID	logFC	AveExpr	t	P.Value	miR34a_target	MAZ_target	p53_target
Down syndrome critical region gene 6	DSCR6	53820	0.837482	6.01725	2.8552	0.00562183	no	V$MAZ.01	V$P53F
histone cluster 2, H4a	HIST2H4A	8370	0.71715	6.21854	2.83458	0.00595783	no	no	V$P53F
roadblock domain containing 3	ROBLD3	28956	0.424603	9.34778	3.15776	0.00232706	no	V$MAZ.01	V$P53F
protein phosphatase 3 (formerly 2B), regulatory subunit B, alpha isoform	PPP3R1	5534	0.406467	7.47997	2.79254	0.00670092	yes	V$MAZ.01	V$P53F
mitochondrial ribosomal protein L43	MRPL43	84545	0.376183	7.22055	3.02062	0.0034949	no	V$MAZ.01	no
syntaxin 16	STX16	8675	0.367246	8.52286	2.648	0.00995145	yes	V$MAZ.01	V$P53F
phosphatidylinositol glycan anchor biosynthesis, class P	PIGP	51227	0.36241	6.3459	2.83143	0.00601072	no	V$MAZ.01	no
mitochondrial ribosomal protein S24	MRPS24	64951	0.361027	9.59103	2.74971	0.00754455	no	no	V$P53F
proteasome (prosome, macropain) 26S subunit, non-ATPase, 4	PSMD4	5710	0.358023	8.93461	2.90166	0.00492763	no	no	V$P53F
ArfGAP with SH3 domain, ankyrin repeat and PH domain 2	ASAP2	8853	0.357018	6.7883	2.73054	0.00795289	no	V$MAZ.01	V$P53F
Coenzyme A synthase	COASY	80347	0.348819	8.39236	2.96696	0.0040851	no	V$MAZ.01	V$P53F
transmembrane protein 41A	TMEM41A	90407	0.34669	6.23186	2.6877	0.00893916	yes	V$MAZ.01	V$P53F
exosome component 1	EXOSC1	51013	0.343616	7.22289	2.91702	0.00471605	no	V$MAZ.01	V$P53F
tubulin, gamma 1	TUBG1	7283	0.340084	6.3956	2.87717	0.00528303	yes	V$MAZ.01	V$P53F
DNA fragmentation factor, 45kDa, alpha polypeptide	DFFA	1676	0.338535	6.95068	3.31363	0.00144621	yes	no	V$P53F
acyl-CoA thioesterase 1	ACOT1	641371	0.336745	5.76697	2.80256	0.00651643	no	no	V$P53F
methyltransferase like 13	METTL13	51603	0.336472	8.17462	2.82048	0.00619814	no	V$MAZ.01	V$P53F
chromatin modifying protein 2A	CHMP2A	27243	0.336269	6.9092	2.6994	0.00865924	no	V$MAZ.01	V$P53F
citrate synthase	CS	1431	0.332442	6.31576	2.81959	0.00621368	no	V$MAZ.01	no
ribosomal protein L38	RPL38	6169	0.329515	13.3687	3.75418	0.000350649	no	V$MAZ.01	V$P53F
isocitrate dehydrogenase 3 (NAD+) beta	IDH3B	3420	0.323794	8.6847	2.73284	0.00790289	no	V$MAZ.01	V$P53F
hyperpolarization activated cyclic nucleotide-gated potassium channel 3	HCN3	57657	0.307644	5.69009	2.78836	0.00677929	yes	no	V$P53F
transformer 2 alpha homolog (Drosophila)	TRA2A	29896	0.307053	8.03749	2.68603	0.00897971	no	V$MAZ.01	V$P53F
BTB (POZ) domain containing 3	BTBD3	22903	0.301977	6.12387	2.80557	0.006462	yes	V$MAZ.01	V$P53F
solute carrier family 25 (mitochondrial carrier; phosphate carrier), member 3	SLC25A3	5250	0.298516	9.34673	2.73428	0.00787173	no	V$MAZ.01	V$P53F
chromosome 21 open reading frame 59	C21orf59	56683	0.294655	5.50543	2.74653	0.00761096	yes	V$MAZ.01	V$P53F
transmembrane 9 superfamily member 1	TM9SF1	10548	0.280176	6.23246	3.06892	0.00303238	no	V$MAZ.01	V$P53F
NA	NA	201252	0.27243	5.48427	2.69807	0.00869066	no	no	no
alveolar soft part sarcoma chromosome region, candidate 1	ASPSCR1	79058	0.272301	5.90592	2.75321	0.00747223	no	V$MAZ.01	V$P53F
pyrroline-5-carboxylate reductase family, member 2	PYCR2	29920	0.251371	7.43206	2.65276	0.0098247	yes	no	no
endo-beta-N-acetylglucosaminidase	ENGASE	64772	0.250476	6.21244	2.8947	0.00502635	no	V$MAZ.01	V$P53F
zinc finger and BTB domain containing 41	ZBTB41	360023	0.233471	5.1204	2.8205	0.00619784	no	V$MAZ.01	V$P53F
G protein pathway suppressor 2	GPS2	2874	0.227188	7.57581	2.65079	0.00987689	yes	V$MAZ.01	V$P53F
selenoprotein O	RP3-402G11.5	83642	0.226729	6.75282	2.66665	0.00946358	no	V$MAZ.01	V$P53F
excision repair cross-complementing rodent repair deficiency, complementation group 3 (xeroderma pigmentosum group B complementing)	ERCC3	2071	0.225661	7.05721	2.84196	0.00583556	no	V$MAZ.01	V$P53F
NA	NA	653242	0.214669	5.23197	3.20982	0.00198833	no	no	no
SUMO1/sentrin/SMT3 specific peptidase 2	SENP2	59343	0.211398	6.58336	2.68273	0.00906049	yes	V$MAZ.01	V$P53F
polymerase (DNA directed), gamma	POLG	5428	0.210318	6.40718	2.66654	0.00946644	yes	V$MAZ.01	V$P53F
NA	NA	731172	0.207097	5.15431	3.16599	0.00227016	no	no	no
nudix (nucleoside diphosphate linked moiety X)-type motif 6	NUDT6	11162	0.20569	5.31516	2.82444	0.00612985	no	no	no
neuralized homolog 2 (Drosophila)	NEURL2	140825	0.19657	5.36443	2.67623	0.00922161	no	V$MAZ.01	no
PSMC3 interacting protein	PSMC3IP	29893	0.189125	5.03433	2.69958	0.008655	no	V$MAZ.01	V$P53F
cyclin-dependent kinase 11B	CDK11B	984	0.186253	5.25647	3.20589	0.00201217	no	V$MAZ.01	V$P53F
G patch domain containing 8	GPATCH8	23131	0.169387	5.03542	3.40209	0.0010973	yes	V$MAZ.01	V$P53F
NA	NA	650155	0.168313	5.13345	3.29679	0.00152351	no	no	no
DCP1 decapping enzyme homolog B (S. cerevisiae)	DCP1B	196513	0.167898	5.35947	2.77093	0.00711517	no	V$MAZ.01	V$P53F
RFNG O-fucosylpeptide 3-beta-N-acetylglucosaminyltransferase	RFNG	5986	0.164395	5.21962	3.10056	0.00276103	no	V$MAZ.01	V$P53F
Rab geranylgeranyltransferase, alpha subunit	RABGGTA	5875	0.161411	5.15052	3.11328	0.00265845	no	no	V$P53F
nucleolar complex associated 2 homolog (S. cerevisiae) pseudogene	LOC401010	401010	0.160113	5.02611	2.71269	0.00835107	no	V$MAZ.01	V$P53F
NA	NA	647361	0.158744	13.7035	2.76716	0.00718977	no	no	no
hypothetical LOC728723	LOC728723	728723	0.153256	4.82329	3.41355	0.00105839	no	V$MAZ.01	V$P53F
centrosomal protein 250kDa	CEP250	11190	0.152993	5.13719	2.86445	0.00547675	yes	V$MAZ.01	V$P53F
IMP (inosine monophosphate) dehydrogenase 1	IMPDH1	3614	0.146538	4.89791	3.10946	0.00268889	yes	V$MAZ.01	V$P53F
NA	NA	652369	0.1422	4.69458	3.22077	0.00192325	no	no	no
WD and tetratricopeptide repeats 1	WDTC1	23038	0.138237	4.78895	2.64915	0.00992074	yes	V$MAZ.01	V$P53F
DNA (cytosine-5-)-methyltransferase 3 alpha	DNMT3A	1788	0.134363	4.92934	3.11735	0.00262639	no	V$MAZ.01	V$P53F
collagen, type XXI, alpha 1	COL21A1	81578	0.131492	4.6513	2.92411	0.0046214	yes	V$MAZ.01	V$P53F
coiled-coil domain containing 57	CCDC57	284001	0.129724	5.035	3.03887	0.00331286	yes	V$MAZ.01	V$P53F
NA	NA	646198	0.118832	4.64635	3.30375	0.00149111	no	no	no
NA	NA	642072	0.117039	4.86365	2.82334	0.00614876	no	no	no
protein tyrosine phosphatase, non-receptor type 18 (brain-derived)	PTPN18	26469	0.116391	4.88462	2.78387	0.00686443	yes	V$MAZ.01	V$P53F
Bartter syndrome, infantile, with sensorineural deafness (Barttin)	BSND	7809	0.114785	4.81604	3.08281	0.00291034	no	no	V$P53F
PRAME family member	WI2-2994D6.2	645359	0.114416	4.71665	2.68667	0.00896424	no	V$MAZ.01	V$P53F
similar to promyelocytic leukemia protein isoform 9	LOC652671	652671	0.112337	4.90331	2.98291	0.00390067	no	no	no
DBF4 homolog B (S. cerevisiae)	DBF4B	80174	0.110558	4.79797	2.70962	0.00842133	yes	V$MAZ.01	V$P53F
hypothetical LOC642677	LOC642677	642677	0.10806	4.76839	2.76186	0.00729586	no	no	V$P53F
FYVE, RhoGEF and PH domain containing 4	FGD4	121512	0.107378	4.88814	2.90195	0.00492356	no	V$MAZ.01	V$P53F
NA	NA	648196	0.106714	4.90284	2.82527	0.00611555	no	no	no
NA	NA	648240	0.106613	4.61091	2.96553	0.00410204	no	no	no
NA	NA	642244	0.104745	4.74101	3.1062	0.00271511	no	no	no
NA	NA	651186	0.104567	4.85535	2.68571	0.00898761	no	no	no
NA	NA	647596	0.103984	4.78482	2.79535	0.00664878	no	no	no
hypothetical LOC388182	FLJ42289	388182	0.0997467	4.69472	2.69495	0.00876468	no	no	no
NA	NA	646858	0.0994008	4.88589	2.84606	0.00576858	no	no	no
NA	NA	647331	0.0988273	4.81211	3.14791	0.00239688	no	no	no
NA	NA	642833	0.0983404	4.9228	2.7167	0.00826005	no	no	no
similar to tropomyosin 4	LOC643634	643634	0.0977802	4.67531	3.10319	0.00273951	no	V$MAZ.01	no
arginine-fifty homeobox pseudogene 2	ARGFXP2	503640	0.0976679	4.63618	3.04649	0.00323957	no	no	no
NA	NA	651515	0.0969901	4.7244	2.99511	0.00376484	no	no	no
family with sequence similarity 99, member A	FAM99A	387742	0.096125	4.64944	2.76968	0.00713978	no	V$MAZ.01	V$P53F
NA	NA	651829	0.0957246	4.63412	2.72628	0.00804634	no	no	no
chromosome 7 open reading frame 20	C7orf20	51608	0.0930712	4.96974	2.74597	0.00762266	no	no	no
PRAME family member 12	PRAMEF12	390999	0.0922402	4.67055	2.68566	0.0089888	no	no	V$P53F
RAB6C, member RAS oncogene family	RAB6C	84084	0.0920272	4.67096	2.90167	0.00492748	no	no	no
NA	NA	642653	0.0914962	4.72715	2.76235	0.00728598	no	no	no
NA	NA	654069	0.089793	4.85811	2.80254	0.00651686	no	no	no
NA	NA	643060	0.0897233	4.65639	2.66783	0.00943331	no	no	no
solute carrier family 36 (proton/amino acid symporter), member 2	SLC36A2	153201	0.0872798	4.63267	2.71963	0.00819418	no	V$MAZ.01	V$P53F
fms-related tyrosine kinase 4	FLT4	2324	0.0826289	4.69379	3.02585	0.00344182	yes	V$MAZ.01	V$P53F
NA	NA	652450	0.0819727	4.76549	3.06241	0.00309121	no	no	no
taste receptor, type 1, member 1	TAS1R1	80835	0.073413	4.73232	2.91591	0.00473109	no	V$MAZ.01	V$P53F
NA	NA	648700	0.0706617	4.75443	2.74587	0.00762486	no	no	no
family with sequence similarity 108, member A1	FAM108A1	81926	0.0704568	4.70325	2.81026	0.00637785	no	V$MAZ.01	V$P53F
occludin	OCLN	4950	0.0646411	4.73047	2.92866	0.0045615	no	V$MAZ.01	V$P53F
matrix metallopeptidase 17 (membrane-inserted)	MMP17	4326	0.0639088	4.72815	2.69846	0.00868132	yes	V$MAZ.01	V$P53F
cholinergic receptor, muscarinic 2	CHRM2	1129	0.0580717	4.70595	2.89945	0.00495879	no	V$MAZ.01	V$P53F
radial spoke head 10 homolog B (Chlamydomonas)	RSPH10B	222967	-0.0519986	4.83844	-2.7472	0.00759692	no	V$MAZ.01	V$P53F
neuropilin (NRP) and tolloid (TLL)-like 1	NETO1	81832	-0.0564368	4.69496	-2.97388	0.00400412	yes	V$MAZ.01	no
NA	NA	375127	-0.0799309	4.73802	-2.67016	0.0093743	no	V$MAZ.01	V$P53F
olfactory receptor, family 5, subfamily D, member 13	OR5D13	390142	-0.083842	4.73682	-2.65806	0.00968555	no	no	no
hypothetical LOC154872	LOC154872	154872	-0.0884653	4.7261	-2.66994	0.00937972	no	no	V$P53F
ATXN8 opposite strand (non-protein coding)	ATXN8OS	6315	-0.0888294	4.66916	-2.71864	0.00821642	no	no	no
sema domain, transmembrane domain (TM), and cytoplasmic domain, (semaphorin) 6B	SEMA6B	10501	-0.0912175	4.92662	-2.9615	0.00415011	no	V$MAZ.01	V$P53F
NA	NA	85287	-0.0944052	4.86459	-3.54511	0.000695824	no	no	no
coiled-coil domain containing 159	CCDC159	126075	-0.0945277	4.73286	-2.82772	0.00607365	no	V$MAZ.01	V$P53F
NA	NA	651293	-0.0972359	4.68858	-2.75362	0.00746368	no	no	no
NA	NA	653498	-0.0976711	4.67098	-2.65825	0.00968047	no	no	no
NA	NA	647998	-0.098194	4.67574	-3.06328	0.00308328	no	no	no
acyl-malonyl condensing enzyme 1-like 1	AMAC1L1	646000	-0.0988961	4.79341	-2.89762	0.00498473	no	V$MAZ.01	no
NA	NA	3807	-0.0997111	4.78679	-2.69374	0.00879372	no	no	no
ribosomal protein L9 pseudogene 11	RPL9P11	642740	-0.101488	4.99261	-2.79359	0.00668135	no	no	no
chromosome 21 open reading frame 41	C21orf41	54073	-0.103041	4.64381	-2.81008	0.00638101	no	no	no
hypothetical LOC642384	LOC642384	642384	-0.103938	5.04279	-2.69341	0.00880152	no	no	no
olfactory receptor, family 4, subfamily Q, member 3	OR4Q3	441669	-0.106912	4.80239	-2.95477	0.00423147	no	no	no
hypothetical LOC649159	TOP	649159	-0.10709	4.88941	-2.83089	0.00601995	no	V$MAZ.01	V$P53F
5-hydroxytryptamine (serotonin) receptor 3, family member E	HTR3E	285242	-0.10866	4.72497	-2.95031	0.00428616	no	V$MAZ.01	V$P53F
acyl-CoA synthetase medium-chain family member 4	ACSM4	341392	-0.110152	4.78774	-2.83802	0.0059005	no	V$MAZ.01	V$P53F
NA	NA	652784	-0.110572	4.70773	-2.87883	0.00525816	no	no	no
potassium channel, subfamily V, member 1	KCNV1	27012	-0.113706	4.68473	-2.86599	0.00545291	no	V$MAZ.01	V$P53F
acyl-CoA synthetase short-chain family member 3	ACSS3	79611	-0.113706	4.72526	-3.15468	0.00234867	no	no	V$P53F
chromosome 15 open reading frame 60	C15orf60	283677	-0.120622	4.81599	-2.67543	0.00924141	no	no	V$P53F
zinc finger protein 575	ZNF575	284346	-0.12197	4.8628	-2.75384	0.00745923	no	V$MAZ.01	V$P53F
NA	NA	643968	-0.122286	4.71433	-3.0162	0.00354031	no	no	no
lysozyme G-like 2	LYG2	254773	-0.126175	4.7207	-2.89704	0.00499285	no	V$MAZ.01	V$P53F
NA	NA	647876	-0.12753	4.85771	-3.16108	0.0023039	no	no	no
NA	NA	644813	-0.12777	4.82544	-2.84341	0.00581178	no	no	no
insulin-like 6	INSL6	11172	-0.128022	4.73943	-2.81704	0.00625819	no	no	V$P53F
NA	NA	644808	-0.129291	4.80983	-2.67319	0.00929774	no	no	no
DPY30 domain containing 2	DYDC2	84332	-0.134087	5.13151	-2.93089	0.00453234	no	V$MAZ.01	V$P53F
hemoglobin, delta	HBD	3045	-0.135806	4.76408	-3.04088	0.00329341	no	no	no
testis expressed 11	TEX11	56159	-0.148737	4.8542	-2.87476	0.00531926	no	no	V$P53F
solute carrier family 24 (sodium/potassium/calcium exchanger), member 2	SLC24A2	25769	-0.149121	4.8422	-3.31277	0.00145007	yes	V$MAZ.01	V$P53F
hypothetical gene supported by BX648962	DKFZp686K1684	440034	-0.153853	5.12976	-2.73002	0.00796416	no	no	no
family with sequence similarity 90, member A12	FAM90A12	645879	-0.159334	4.85685	-3.35084	0.00128834	no	no	V$P53F
aurora kinase C	AURKC	6795	-0.162915	4.79924	-2.80747	0.00642777	no	V$MAZ.01	no
lin-28 homolog (C. elegans)	LIN28	79727	-0.172865	4.71139	-3.0668	0.0030514	no	V$MAZ.01	V$P53F
DENN/MADD domain containing 4A	DENND4A	10260	-0.179861	5.48759	-2.75651	0.00740448	no	V$MAZ.01	V$P53F
single-minded homolog 2 (Drosophila)	SIM2	6493	-0.183462	4.86165	-2.87726	0.00528165	yes	V$MAZ.01	V$P53F
zinc finger protein 302	ZNF302	55900	-0.186047	5.06092	-2.88574	0.00515601	yes	no	V$P53F
family with sequence similarity 90, member A1	FAM90A1	55138	-0.204703	5.01818	-2.85368	0.005646	no	V$MAZ.01	V$P53F
discs, large homolog 2 (Drosophila)	DLG2	1740	-0.220342	4.98939	-2.69528	0.00875686	yes	V$MAZ.01	V$P53F
glycine-N-acyltransferase-like 1	GLYATL1	92292	-0.234259	4.9849	-3.00896	0.00361592	no	V$MAZ.01	no
potassium inwardly-rectifying channel, subfamily J, member 13	KCNJ13	3769	-0.235861	4.85005	-2.82172	0.00617662	no	no	V$P53F
ATPase, class I, type 8B, member 2	ATP8B2	57198	-0.243928	5.42083	-3.0203	0.00349818	yes	V$MAZ.01	V$P53F
kinesin family member 26B	KIF26B	55083	-0.244461	5.22676	-2.98046	0.00392852	no	V$MAZ.01	V$P53F
succinate dehydrogenase complex, subunit A, flavoprotein pseudogene 3	SDHAP3	728609	-0.277752	5.54463	-2.85669	0.00559812	no	V$MAZ.01	V$P53F
thioredoxin domain containing 3 (spermatozoa)	TXNDC3	51314	-0.284246	5.09315	-2.97303	0.00401401	no	V$MAZ.01	V$P53F
cell division cycle 40 homolog (S. cerevisiae)	CDC40	51362	-0.289846	7.98805	-3.00809	0.00362512	yes	V$MAZ.01	no
cell adhesion molecule 2	CADM2	253559	-0.303657	4.834	-3.2027	0.00203176	yes	no	no
NA	NA	648814	-0.31363	5.22355	-3.05611	0.00314915	no	no	no
NA	NA	643318	-0.315181	5.04882	-2.67284	0.00930647	no	no	no
ropporin 1-like	ROPN1L	83853	-0.317508	5.23412	-2.71475	0.00830408	no	V$MAZ.01	no
coiled-coil domain containing 23	CCDC23	374969	-0.317732	9.31342	-2.70715	0.00847826	no	V$MAZ.01	V$P53F
fatty acid binding protein 5-like 3 (pseudogene)	FABP5L3	220832	-0.323248	5.19305	-2.91509	0.00474219	no	V$MAZ.01	V$P53F
origin recognition complex, subunit 3-like (yeast)	ORC3L	23595	-0.328425	7.12549	-3.3074	0.00147438	no	V$MAZ.01	V$P53F
TNFAIP3 interacting protein 3	TNIP3	79931	-0.332824	5.3119	-3.05426	0.00316635	no	no	V$P53F
mannosidase, alpha, class 1A, member 1	MAN1A1	4121	-0.333198	7.08872	-2.72599	0.00805265	no	V$MAZ.01	V$P53F
T-cell lymphoma invasion and metastasis 2	TIAM2	26230	-0.334917	5.37603	-3.22909	0.00187509	no	V$MAZ.01	V$P53F
AKT interacting protein	AKTIP	64400	-0.344746	7.63302	-2.85072	0.0056932	yes	no	V$P53F
ubiquitin specific peptidase 8	USP8	9101	-0.345281	7.15232	-2.83102	0.00601769	no	V$MAZ.01	V$P53F
hypothetical LOC390414	LOC390414	390414	-0.358903	5.35214	-3.02141	0.00348676	no	no	V$P53F
C1q and tumor necrosis factor related protein 3	C1QTNF3	114899	-0.368525	5.27369	-2.85027	0.00570047	no	no	no
UDP-N-acetyl-alpha-D-galactosamine:polypeptide N-acetylgalactosaminyltransferase 1 (GalNAc-T1)	GALNT1	2589	-0.371835	6.55504	-3.3007	0.00150523	yes	no	V$P53F
protein tyrosine phosphatase, receptor type, D	PTPRD	5789	-0.387949	5.34549	-3.38336	0.0011638	yes	V$MAZ.01	V$P53F
hephaestin	HEPH	9843	-0.388378	5.65896	-3.29195	0.0015464	no	V$MAZ.01	V$P53F
pyruvate dehyrogenase phosphatase catalytic subunit 1	PDP1	54704	-0.423217	5.88281	-2.79627	0.00663171	no	V$MAZ.01	V$P53F
BEN domain containing 6	BEND6	221336	-0.429536	5.7094	-2.66673	0.0094614	no	V$MAZ.01	V$P53F
pleckstrin homology domain containing, family F (with FYVE domain) member 2	PLEKHF2	79666	-0.443078	6.09774	-2.76823	0.00716858	no	V$MAZ.01	V$P53F
RAN binding protein 3-like	RANBP3L	202151	-0.44454	5.00706	-4.3331	4.71e-05	no	no	V$P53F
tumor necrosis factor (ligand) superfamily, member 4	TNFSF4	7292	-0.453995	5.80275	-2.75371	0.00746179	no	no	V$P53F
WNT1 inducible signaling pathway protein 1	WISP1	8840	-0.472324	5.44989	-3.56383	0.000655029	no	V$MAZ.01	V$P53F
leucine rich repeat containing 17	LRRC17	10234	-0.49447	5.41005	-2.97604	0.00397917	no	no	V$P53F
NA	NA	649362	-0.50543	5.59858	-4.03998	0.000132652	no	no	no
sprouty-related, EVH1 domain containing 1	SPRED1	161742	-0.522791	9.5045	-3.24979	0.00176023	yes	V$MAZ.01	V$P53F
ectonucleoside triphosphate diphosphohydrolase 1	ENTPD1	953	-0.531196	6.97484	-2.91701	0.00471626	yes	V$MAZ.01	V$P53F
proline rich 5 like	PRR5L	79899	-0.535484	6.55429	-3.17211	0.00222865	no	V$MAZ.01	V$P53F
plexin domain containing 2	PLXDC2	84898	-0.543471	7.63103	-2.92555	0.00460232	no	V$MAZ.01	V$P53F
FIG4 homolog, SAC1 lipid phosphatase domain containing (S. cerevisiae)	FIG4	9896	-0.583167	7.23182	-3.89241	0.000220199	no	V$MAZ.01	V$P53F
tumor necrosis factor, alpha-induced protein 6	TNFAIP6	7130	-0.60895	7.41051	-2.72714	0.00802735	no	no	V$P53F
dopamine receptor D4	DRD4	1815	-0.620617	6.72192	-2.77891	0.00695958	no	V$MAZ.01	V$P53F
corin, serine peptidase	CORIN	10699	-0.623751	5.32236	-3.86343	0.000242945	yes	V$MAZ.01	no
collagen, type VIII, alpha 2	COL8A2	1296	-0.63273	7.43362	-3.20391	0.00202432	yes	V$MAZ.01	no
adenosine A2a receptor	ADORA2A	135	-0.636091	6.08577	-2.87667	0.00529045	yes	V$MAZ.01	V$P53F
sal-like 4 (Drosophila)	SALL4	57167	-0.675783	5.81719	-2.85055	0.00569606	no	V$MAZ.01	V$P53F
neurofilament, heavy polypeptide	NEFH	4744	-0.702956	5.4688	-3.3304	0.00137293	yes	V$MAZ.01	no
tumor protein p53 inducible nuclear protein 1	TP53INP1	94241	-0.713435	8.00966	-3.18119	0.00216845	yes	V$MAZ.01	V$P53F
S100 calcium binding protein G	S100G	795	-0.765175	4.88217	-2.73879	0.00777472	no	no	no
RAS-like, family 11, member B	RASL11B	65997	-0.842594	7.31001	-3.16457	0.00227985	yes	V$MAZ.01	no
solute carrier family 12 (sodium/potassium/chloride transporters), member 2	SLC12A2	6558	-0.842614	8.02189	-2.81549	0.0062854	yes	V$MAZ.01	no
Norrie disease (pseudoglioma)	NDP	4693	-1.19234	6.51608	-2.69134	0.00885111	yes	no	no
