# Supplementary material for: MiR-34a Expression Has an Effect for Lower Risk of Metastasis and Associates with Expression Patterns Predicting Clinical Outcome in Breast Cancer
Source: PLoS One. 2011 Nov 10;6(11):e26122. doi: 10.1371/journal.pone.0026122 (PMC3213093; doi:10.1371/journal.pone.0026122)
Supplement: Table S2 — Functional analysis of the differentially expressed genes. The file reports the DAVID annotation tool results and it consists of 4 sheets containing the functional clustering (FClust) and the functional charts (FChart) of the upregulated genes (UP) and the downregulated genes (DN). The functional clustering tables contain the functional families (in rows) organized in groups according to the shared genes. For each cluster, the enrichment score is provided. In addition, the category, the family name (Term), the number of genes retrieved in the family (Count), the enrichment percentage (%) the enrichment p-value (PValue) are provided and the gene symbols (Genes) are also reported. In the functional chart tables, the functional families are ordered according to the increasing p-values. (XLS) [file pone.0026122.s003.xls]

## Sheet: miR34a UP FClust
Annotation Cluster 1	Enrichment Score: 1.0328157940646743
Category	Term	Count	%	PValue	Genes
GOTERM_CC_FAT	GO:0031980~mitochondrial lumen	5	0.860585	0.00754243	POLG, MRPS24, CS, IDH3B, MRPL43
GOTERM_CC_FAT	GO:0005759~mitochondrial matrix	5	0.860585	0.00754243	POLG, MRPS24, CS, IDH3B, MRPL43
GOTERM_CC_FAT	GO:0044429~mitochondrial part	6	1.0327	0.0523913	POLG, MRPS24, CS, SLC25A3, IDH3B, MRPL43
UP_SEQ_FEATURE	transit peptide:Mitochondrion	5	0.860585	0.0679917	MRPS24, CS, SLC25A3, IDH3B, MRPL43
SP_PIR_KEYWORDS	transit peptide	5	0.860585	0.0705435	MRPS24, CS, SLC25A3, IDH3B, MRPL43
GOTERM_CC_FAT	GO:0070013~intracellular organelle lumen	11	1.89329	0.0765819	DNMT3A, DFFA, POLG, MRPS24, CS, IDH3B, EXOSC1, ERCC3, HIST2H4A, MRPL43, GPS2
GOTERM_CC_FAT	GO:0043233~organelle lumen	11	1.89329	0.0865095	DNMT3A, DFFA, POLG, MRPS24, CS, IDH3B, EXOSC1, ERCC3, HIST2H4A, MRPL43, GPS2
GOTERM_CC_FAT	GO:0031974~membrane-enclosed lumen	11	1.89329	0.0958713	DNMT3A, DFFA, POLG, MRPS24, CS, IDH3B, EXOSC1, ERCC3, HIST2H4A, MRPL43, GPS2
SP_PIR_KEYWORDS	mitochondrion	6	1.0327	0.136207	POLG, MRPS24, CS, SLC25A3, IDH3B, MRPL43
GOTERM_BP_FAT	GO:0006091~generation of precursor metabolites and energy	3	0.516351	0.313931	CS, SLC25A3, IDH3B
GOTERM_CC_FAT	GO:0005739~mitochondrion	6	1.0327	0.31834	POLG, MRPS24, CS, SLC25A3, IDH3B, MRPL43
GOTERM_CC_FAT	GO:0043232~intracellular non-membrane-bounded organelle	10	1.72117	0.550424	DNMT3A, CEP250, POLG, MRPS24, RPL38, TUBG1, EXOSC1, HIST2H4A, MRPL43, FGD4
GOTERM_CC_FAT	GO:0043228~non-membrane-bounded organelle	10	1.72117	0.550424	DNMT3A, CEP250, POLG, MRPS24, RPL38, TUBG1, EXOSC1, HIST2H4A, MRPL43, FGD4
Annotation Cluster 2	Enrichment Score: 0.8737227155789067
Category	Term	Count	%	PValue	Genes
GOTERM_CC_FAT	GO:0015934~large ribosomal subunit	3	0.516351	0.0222263	MRPS24, RPL38, MRPL43
GOTERM_CC_FAT	GO:0033279~ribosomal subunit	3	0.516351	0.0716802	MRPS24, RPL38, MRPL43
GOTERM_MF_FAT	GO:0005198~structural molecule activity	6	1.0327	0.0778142	OCLN, COL21A1, MRPS24, RPL38, TUBG1, MRPL43
GOTERM_MF_FAT	GO:0003735~structural constituent of ribosome	3	0.516351	0.123503	MRPS24, RPL38, MRPL43
SP_PIR_KEYWORDS	ribosomal protein	3	0.516351	0.126266	MRPS24, RPL38, MRPL43
GOTERM_CC_FAT	GO:0005840~ribosome	3	0.516351	0.168895	MRPS24, RPL38, MRPL43
SP_PIR_KEYWORDS	ribonucleoprotein	3	0.516351	0.232272	MRPS24, RPL38, MRPL43
GOTERM_BP_FAT	GO:0006412~translation	3	0.516351	0.337979	MRPS24, RPL38, MRPL43
GOTERM_CC_FAT	GO:0030529~ribonucleoprotein complex	3	0.516351	0.534199	MRPS24, RPL38, MRPL43
Annotation Cluster 3	Enrichment Score: 0.6579764317558828
Category	Term	Count	%	PValue	Genes
GOTERM_BP_FAT	GO:0007049~cell cycle	7	1.20482	0.0600201	DBF4B, CEP250, PSMC3IP, PSMD4, CDK11B, TUBG1, GPS2
GOTERM_BP_FAT	GO:0022402~cell cycle process	5	0.860585	0.147205	CEP250, PSMC3IP, PSMD4, CDK11B, TUBG1
GOTERM_BP_FAT	GO:0000279~M phase	3	0.516351	0.335317	PSMC3IP, CDK11B, TUBG1
GOTERM_BP_FAT	GO:0000278~mitotic cell cycle	3	0.516351	0.389196	CEP250, PSMD4, CDK11B
GOTERM_BP_FAT	GO:0022403~cell cycle phase	3	0.516351	0.444912	PSMC3IP, CDK11B, TUBG1
Annotation Cluster 4	Enrichment Score: 0.46304615425252504
Category	Term	Count	%	PValue	Genes
GOTERM_BP_FAT	GO:0000165~MAPKKK cascade	3	0.516351	0.143228	ROBLD3, GPS2, FGD4
GOTERM_BP_FAT	GO:0007242~intracellular signaling cascade	8	1.37694	0.165479	DFFA, CHRM2, ROBLD3, NEURL2, HIST2H4A, RAB6C, GPS2, FGD4
GOTERM_BP_FAT	GO:0045859~regulation of protein kinase activity	3	0.516351	0.356525	ROBLD3, GPS2, FGD4
GOTERM_BP_FAT	GO:0043549~regulation of kinase activity	3	0.516351	0.372286	ROBLD3, GPS2, FGD4
GOTERM_BP_FAT	GO:0007243~protein kinase cascade	3	0.516351	0.389196	ROBLD3, GPS2, FGD4
GOTERM_BP_FAT	GO:0051338~regulation of transferase activity	3	0.516351	0.391781	ROBLD3, GPS2, FGD4
GOTERM_BP_FAT	GO:0042325~regulation of phosphorylation	3	0.516351	0.50713	ROBLD3, GPS2, FGD4
GOTERM_BP_FAT	GO:0051174~regulation of phosphorus metabolic process	3	0.516351	0.528759	ROBLD3, GPS2, FGD4
GOTERM_BP_FAT	GO:0019220~regulation of phosphate metabolic process	3	0.516351	0.528759	ROBLD3, GPS2, FGD4
Annotation Cluster 5	Enrichment Score: 0.4364647929774616
Category	Term	Count	%	PValue	Genes
GOTERM_BP_FAT	GO:0043065~positive regulation of apoptosis	4	0.688468	0.20363	DFFA, PPP3R1, ERCC3, FGD4
GOTERM_BP_FAT	GO:0043068~positive regulation of programmed cell death	4	0.688468	0.206442	DFFA, PPP3R1, ERCC3, FGD4
GOTERM_BP_FAT	GO:0010942~positive regulation of cell death	4	0.688468	0.208321	DFFA, PPP3R1, ERCC3, FGD4
GOTERM_BP_FAT	GO:0006917~induction of apoptosis	3	0.516351	0.323306	DFFA, ERCC3, FGD4
GOTERM_BP_FAT	GO:0012502~induction of programmed cell death	3	0.516351	0.324643	DFFA, ERCC3, FGD4
GOTERM_BP_FAT	GO:0006915~apoptosis	4	0.688468	0.373198	DFFA, PPP3R1, CDK11B, FGD4
GOTERM_BP_FAT	GO:0012501~programmed cell death	4	0.688468	0.382174	DFFA, PPP3R1, CDK11B, FGD4
GOTERM_BP_FAT	GO:0008219~cell death	4	0.688468	0.487044	DFFA, PPP3R1, CDK11B, FGD4
GOTERM_BP_FAT	GO:0016265~death	4	0.688468	0.491721	DFFA, PPP3R1, CDK11B, FGD4
GOTERM_BP_FAT	GO:0042981~regulation of apoptosis	4	0.688468	0.563671	DFFA, PPP3R1, ERCC3, FGD4
GOTERM_BP_FAT	GO:0043067~regulation of programmed cell death	4	0.688468	0.57054	DFFA, PPP3R1, ERCC3, FGD4
GOTERM_BP_FAT	GO:0010941~regulation of cell death	4	0.688468	0.5731	DFFA, PPP3R1, ERCC3, FGD4
Annotation Cluster 6	Enrichment Score: 0.4169144120312047
Category	Term	Count	%	PValue	Genes
SP_PIR_KEYWORDS	protein transport	4	0.688468	0.21211	CHMP2A, SENP2, STX16, RAB6C
GOTERM_BP_FAT	GO:0008104~protein localization	6	1.0327	0.213174	CHMP2A, SENP2, CEP250, STX16, ERCC3, RAB6C
GOTERM_BP_FAT	GO:0015031~protein transport	4	0.688468	0.526604	CHMP2A, SENP2, STX16, RAB6C
GOTERM_BP_FAT	GO:0045184~establishment of protein localization	4	0.688468	0.532895	CHMP2A, SENP2, STX16, RAB6C
SP_PIR_KEYWORDS	transport	6	1.0327	0.648643	CHMP2A, SENP2, STX16, SLC25A3, RAB6C, HCN3
Annotation Cluster 7	Enrichment Score: 0.3698201930448656
Category	Term	Count	%	PValue	Genes
GOTERM_BP_FAT	GO:0050953~sensory perception of light stimulus	3	0.516351	0.184095	IDH3B, IMPDH1, RABGGTA
GOTERM_BP_FAT	GO:0007601~visual perception	3	0.516351	0.184095	IDH3B, IMPDH1, RABGGTA
GOTERM_BP_FAT	GO:0007600~sensory perception	4	0.688468	0.568829	IDH3B, TAS1R1, IMPDH1, RABGGTA
SP_PIR_KEYWORDS	sensory transduction	3	0.516351	0.584519	IDH3B, TAS1R1, IMPDH1
GOTERM_BP_FAT	GO:0050890~cognition	4	0.688468	0.648589	IDH3B, TAS1R1, IMPDH1, RABGGTA
GOTERM_BP_FAT	GO:0050877~neurological system process	4	0.688468	0.8265	IDH3B, TAS1R1, IMPDH1, RABGGTA
Annotation Cluster 8	Enrichment Score: 0.3544234152699158
Category	Term	Count	%	PValue	Genes
GOTERM_BP_FAT	GO:0044265~cellular macromolecule catabolic process	6	1.0327	0.120401	SENP2, DFFA, DCP1B, PSMD4, NEURL2, ERCC3
GOTERM_BP_FAT	GO:0009057~macromolecule catabolic process	6	1.0327	0.150888	SENP2, DFFA, DCP1B, PSMD4, NEURL2, ERCC3
GOTERM_BP_FAT	GO:0043632~modification-dependent macromolecule catabolic process	3	0.516351	0.621559	SENP2, PSMD4, NEURL2
GOTERM_BP_FAT	GO:0019941~modification-dependent protein catabolic process	3	0.516351	0.621559	SENP2, PSMD4, NEURL2
GOTERM_BP_FAT	GO:0051603~proteolysis involved in cellular protein catabolic process	3	0.516351	0.64596	SENP2, PSMD4, NEURL2
GOTERM_BP_FAT	GO:0044257~cellular protein catabolic process	3	0.516351	0.648697	SENP2, PSMD4, NEURL2
GOTERM_BP_FAT	GO:0030163~protein catabolic process	3	0.516351	0.665654	SENP2, PSMD4, NEURL2
GOTERM_BP_FAT	GO:0006508~proteolysis	4	0.688468	0.746223	SENP2, MMP17, PSMD4, NEURL2
Annotation Cluster 9	Enrichment Score: 0.34298703672132136
Category	Term	Count	%	PValue	Genes
GOTERM_BP_FAT	GO:0006259~DNA metabolic process	5	0.860585	0.109977	DNMT3A, DFFA, POLG, PSMC3IP, ERCC3
GOTERM_BP_FAT	GO:0006357~regulation of transcription from RNA polymerase II promoter	5	0.860585	0.268777	DNMT3A, WDTC1, PSMC3IP, ERCC3, GPS2
SP_PIR_KEYWORDS	dna-binding	6	1.0327	0.744784	DNMT3A, POLG, PSMC3IP, ZBTB41, ERCC3, HIST2H4A
GOTERM_BP_FAT	GO:0045449~regulation of transcription	7	1.20482	0.929893	DNMT3A, WDTC1, PSMC3IP, ZBTB41, CDK11B, ERCC3, GPS2
GOTERM_MF_FAT	GO:0003677~DNA binding	6	1.0327	0.941684	DNMT3A, POLG, PSMC3IP, ZBTB41, ERCC3, HIST2H4A
Annotation Cluster 10	Enrichment Score: 0.3014389910456172
Category	Term	Count	%	PValue	Genes
GOTERM_BP_FAT	GO:0007010~cytoskeleton organization	4	0.688468	0.209263	CEP250, TUBG1, NEURL2, FGD4
SP_PIR_KEYWORDS	cytoskeleton	3	0.516351	0.621191	CEP250, TUBG1, FGD4
GOTERM_CC_FAT	GO:0005856~cytoskeleton	3	0.516351	0.958885	CEP250, TUBG1, FGD4
Annotation Cluster 11	Enrichment Score: 0.2997705255551199
Category	Term	Count	%	PValue	Genes
GOTERM_BP_FAT	GO:0065003~macromolecular complex assembly	4	0.688468	0.435411	OCLN, TUBG1, ERCC3, HIST2H4A
GOTERM_BP_FAT	GO:0043933~macromolecular complex subunit organization	4	0.688468	0.478577	OCLN, TUBG1, ERCC3, HIST2H4A
GOTERM_BP_FAT	GO:0006461~protein complex assembly	3	0.516351	0.55085	OCLN, TUBG1, ERCC3
GOTERM_BP_FAT	GO:0070271~protein complex biogenesis	3	0.516351	0.55085	OCLN, TUBG1, ERCC3
Annotation Cluster 12	Enrichment Score: 0.2822827262809484
Category	Term	Count	%	PValue	Genes
GOTERM_BP_FAT	GO:0000122~negative regulation of transcription from RNA polymerase II promoter	3	0.516351	0.250626	DNMT3A, WDTC1, GPS2
GOTERM_BP_FAT	GO:0006357~regulation of transcription from RNA polymerase II promoter	5	0.860585	0.268777	DNMT3A, WDTC1, PSMC3IP, ERCC3, GPS2
GOTERM_BP_FAT	GO:0045892~negative regulation of transcription, DNA-dependent	3	0.516351	0.370977	DNMT3A, WDTC1, GPS2
GOTERM_BP_FAT	GO:0051253~negative regulation of RNA metabolic process	3	0.516351	0.378811	DNMT3A, WDTC1, GPS2
GOTERM_BP_FAT	GO:0016481~negative regulation of transcription	3	0.516351	0.499008	DNMT3A, WDTC1, GPS2
GOTERM_BP_FAT	GO:0010605~negative regulation of macromolecule metabolic process	4	0.688468	0.501016	DNMT3A, WDTC1, PSMD4, GPS2
GOTERM_BP_FAT	GO:0010629~negative regulation of gene expression	3	0.516351	0.549762	DNMT3A, WDTC1, GPS2
GOTERM_BP_FAT	GO:0045934~negative regulation of nucleobase, nucleoside, nucleotide and nucleic acid metabolic process	3	0.516351	0.558415	DNMT3A, WDTC1, GPS2
GOTERM_MF_FAT	GO:0008134~transcription factor binding	3	0.516351	0.559392	PSMC3IP, ERCC3, GPS2
GOTERM_BP_FAT	GO:0051172~negative regulation of nitrogen compound metabolic process	3	0.516351	0.565892	DNMT3A, WDTC1, GPS2
GOTERM_BP_FAT	GO:0010558~negative regulation of macromolecule biosynthetic process	3	0.516351	0.594918	DNMT3A, WDTC1, GPS2
GOTERM_BP_FAT	GO:0031327~negative regulation of cellular biosynthetic process	3	0.516351	0.608897	DNMT3A, WDTC1, GPS2
GOTERM_BP_FAT	GO:0009890~negative regulation of biosynthetic process	3	0.516351	0.620596	DNMT3A, WDTC1, GPS2
GOTERM_BP_FAT	GO:0006355~regulation of transcription, DNA-dependent	6	1.0327	0.787404	DNMT3A, WDTC1, PSMC3IP, CDK11B, ERCC3, GPS2
GOTERM_BP_FAT	GO:0051252~regulation of RNA metabolic process	6	1.0327	0.804096	DNMT3A, WDTC1, PSMC3IP, CDK11B, ERCC3, GPS2
GOTERM_BP_FAT	GO:0045449~regulation of transcription	7	1.20482	0.929893	DNMT3A, WDTC1, PSMC3IP, ZBTB41, CDK11B, ERCC3, GPS2
Annotation Cluster 13	Enrichment Score: 0.26237362000757514
Category	Term	Count	%	PValue	Genes
GOTERM_BP_FAT	GO:0006468~protein amino acid phosphorylation	5	0.860585	0.221182	FLT4, CDK11B, ROBLD3, ERCC3, FGD4
GOTERM_BP_FAT	GO:0006793~phosphorus metabolic process	6	1.0327	0.275435	PTPN18, FLT4, CDK11B, ROBLD3, ERCC3, FGD4
GOTERM_BP_FAT	GO:0006796~phosphate metabolic process	6	1.0327	0.275435	PTPN18, FLT4, CDK11B, ROBLD3, ERCC3, FGD4
GOTERM_BP_FAT	GO:0016310~phosphorylation	5	0.860585	0.329013	FLT4, CDK11B, ROBLD3, ERCC3, FGD4
GOTERM_MF_FAT	GO:0005525~GTP binding	3	0.516351	0.391587	TUBG1, ERCC3, RAB6C
GOTERM_MF_FAT	GO:0032561~guanyl ribonucleotide binding	3	0.516351	0.404447	TUBG1, ERCC3, RAB6C
GOTERM_MF_FAT	GO:0019001~guanyl nucleotide binding	3	0.516351	0.404447	TUBG1, ERCC3, RAB6C
SP_PIR_KEYWORDS	nucleotide-binding	7	1.20482	0.479073	COASY, FLT4, CDK11B, TUBG1, ERCC3, RAB6C, HCN3
GOTERM_MF_FAT	GO:0000166~nucleotide binding	9	1.54905	0.579807	COASY, FLT4, TRA2A, IDH3B, CDK11B, TUBG1, ERCC3, RAB6C, HCN3
UP_SEQ_FEATURE	nucleotide phosphate-binding region:ATP	4	0.688468	0.620782	COASY, FLT4, CDK11B, ERCC3
GOTERM_MF_FAT	GO:0004672~protein kinase activity	3	0.516351	0.651405	FLT4, CDK11B, ERCC3
SP_PIR_KEYWORDS	kinase	3	0.516351	0.664133	COASY, FLT4, CDK11B
GOTERM_MF_FAT	GO:0032553~ribonucleotide binding	7	1.20482	0.670058	COASY, FLT4, CDK11B, TUBG1, ERCC3, RAB6C, HCN3
GOTERM_MF_FAT	GO:0032555~purine ribonucleotide binding	7	1.20482	0.670058	COASY, FLT4, CDK11B, TUBG1, ERCC3, RAB6C, HCN3
GOTERM_MF_FAT	GO:0017076~purine nucleotide binding	7	1.20482	0.712691	COASY, FLT4, CDK11B, TUBG1, ERCC3, RAB6C, HCN3
GOTERM_MF_FAT	GO:0032559~adenyl ribonucleotide binding	5	0.860585	0.806689	COASY, FLT4, CDK11B, ERCC3, HCN3
SP_PIR_KEYWORDS	atp-binding	4	0.688468	0.81859	COASY, FLT4, CDK11B, ERCC3
GOTERM_MF_FAT	GO:0030554~adenyl nucleotide binding	5	0.860585	0.839046	COASY, FLT4, CDK11B, ERCC3, HCN3
GOTERM_MF_FAT	GO:0001883~purine nucleoside binding	5	0.860585	0.847859	COASY, FLT4, CDK11B, ERCC3, HCN3
GOTERM_MF_FAT	GO:0001882~nucleoside binding	5	0.860585	0.851766	COASY, FLT4, CDK11B, ERCC3, HCN3
GOTERM_MF_FAT	GO:0005524~ATP binding	4	0.688468	0.915257	COASY, FLT4, CDK11B, ERCC3
Annotation Cluster 14	Enrichment Score: 0.15368797855274052
Category	Term	Count	%	PValue	Genes
SP_PIR_KEYWORDS	transmembrane protein	4	0.688468	0.351587	CHRM2, FLT4, SLC25A3, PIGP
GOTERM_CC_FAT	GO:0044459~plasma membrane part	9	1.54905	0.495668	CHMP2A, BSND, OCLN, CHRM2, FLT4, SLC25A3, MMP17, ROBLD3, NEURL2
GOTERM_CC_FAT	GO:0005887~integral to plasma membrane	5	0.860585	0.59435	BSND, CHRM2, FLT4, SLC25A3, MMP17
GOTERM_CC_FAT	GO:0031226~intrinsic to plasma membrane	5	0.860585	0.612739	BSND, CHRM2, FLT4, SLC25A3, MMP17
GOTERM_CC_FAT	GO:0005886~plasma membrane	12	2.0654	0.794022	CHMP2A, BSND, SLC36A2, OCLN, CHRM2, FLT4, ASAP2, SLC25A3, MMP17, ROBLD3, NEURL2, TAS1R1
SP_PIR_KEYWORDS	cell membrane	6	1.0327	0.859613	BSND, SLC36A2, CHRM2, ASAP2, MMP17, TAS1R1
UP_SEQ_FEATURE	topological domain:Extracellular	6	1.0327	0.956121	BSND, SLC36A2, OCLN, CHRM2, FLT4, TAS1R1
UP_SEQ_FEATURE	disulfide bond	3	0.516351	0.999495	CHRM2, FLT4, MMP17
SP_PIR_KEYWORDS	disulfide bond	3	0.516351	0.999627	CHRM2, FLT4, MMP17
Annotation Cluster 15	Enrichment Score: 0.11028402475520532
Category	Term	Count	%	PValue	Genes
SP_PIR_KEYWORDS	zinc	8	1.37694	0.585853	DNMT3A, DBF4B, ZBTB41, ASAP2, MMP17, GPATCH8, FGD4, RABGGTA
SP_PIR_KEYWORDS	metal-binding	10	1.72117	0.654254	DNMT3A, DBF4B, ZBTB41, ASAP2, IDH3B, MMP17, IMPDH1, GPATCH8, FGD4, RABGGTA
GOTERM_MF_FAT	GO:0008270~zinc ion binding	8	1.37694	0.755433	DNMT3A, DBF4B, ZBTB41, ASAP2, MMP17, GPATCH8, FGD4, RABGGTA
GOTERM_MF_FAT	GO:0046914~transition metal ion binding	9	1.54905	0.819757	DNMT3A, DBF4B, ZBTB41, ASAP2, IDH3B, MMP17, GPATCH8, FGD4, RABGGTA
SP_PIR_KEYWORDS	zinc-finger	5	0.860585	0.825693	DNMT3A, DBF4B, ZBTB41, GPATCH8, FGD4
GOTERM_MF_FAT	GO:0046872~metal ion binding	13	2.23752	0.863945	DNMT3A, DBF4B, POLG, PPP3R1, ASAP2, ZBTB41, MMP17, IDH3B, RABGGTA, HCN3, IMPDH1, GPATCH8, FGD4
GOTERM_MF_FAT	GO:0043169~cation binding	13	2.23752	0.873198	DNMT3A, DBF4B, POLG, PPP3R1, ASAP2, ZBTB41, MMP17, IDH3B, RABGGTA, HCN3, IMPDH1, GPATCH8, FGD4
GOTERM_MF_FAT	GO:0043167~ion binding	13	2.23752	0.886938	DNMT3A, DBF4B, POLG, PPP3R1, ASAP2, ZBTB41, MMP17, IDH3B, RABGGTA, HCN3, IMPDH1, GPATCH8, FGD4
Annotation Cluster 16	Enrichment Score: 0.04911834982118828
Category	Term	Count	%	PValue	Genes
SP_PIR_KEYWORDS	membrane	20	3.44234	0.699963	ASPSCR1, CHMP2A, TM9SF1, SLC36A2, OCLN, FLT4, ASAP2, MMP17, RFNG, ROBLD3, TAS1R1, PIGP, SENP2, BSND, CHRM2, STX16, SLC25A3, TMEM41A, RAB6C, HCN3
GOTERM_CC_FAT	GO:0005886~plasma membrane	12	2.0654	0.794022	CHMP2A, BSND, SLC36A2, OCLN, CHRM2, FLT4, ASAP2, SLC25A3, MMP17, ROBLD3, NEURL2, TAS1R1
UP_SEQ_FEATURE	topological domain:Cytoplasmic	9	1.54905	0.888618	BSND, SLC36A2, OCLN, CHRM2, FLT4, STX16, RFNG, TAS1R1, HCN3
GOTERM_CC_FAT	GO:0031224~intrinsic to membrane	16	2.75387	0.91064	TM9SF1, SLC36A2, OCLN, FLT4, MMP17, RFNG, TAS1R1, PIGP, SENP2, BSND, CHRM2, STX16, SLC25A3, TMEM41A, RAB6C, HCN3
UP_SEQ_FEATURE	transmembrane region	13	2.23752	0.915877	TM9SF1, SLC36A2, OCLN, FLT4, RFNG, TAS1R1, PIGP, BSND, CHRM2, STX16, SLC25A3, TMEM41A, HCN3
SP_PIR_KEYWORDS	transmembrane	13	2.23752	0.920124	TM9SF1, SLC36A2, OCLN, FLT4, RFNG, TAS1R1, PIGP, BSND, CHRM2, STX16, SLC25A3, TMEM41A, HCN3
GOTERM_CC_FAT	GO:0016021~integral to membrane	15	2.58176	0.928487	TM9SF1, SLC36A2, OCLN, FLT4, MMP17, RFNG, TAS1R1, PIGP, SENP2, BSND, CHRM2, STX16, SLC25A3, TMEM41A, HCN3
UP_SEQ_FEATURE	topological domain:Extracellular	6	1.0327	0.956121	BSND, SLC36A2, OCLN, CHRM2, FLT4, TAS1R1
UP_SEQ_FEATURE	glycosylation site:N-linked (GlcNAc...)	9	1.54905	0.975603	TM9SF1, COL21A1, CHRM2, FLT4, MMP17, TMEM41A, RFNG, TAS1R1, HCN3
SP_PIR_KEYWORDS	glycoprotein	9	1.54905	0.98311	TM9SF1, COL21A1, CHRM2, FLT4, MMP17, TMEM41A, RFNG, TAS1R1, HCN3
Annotation Cluster 17	Enrichment Score: 0.025738225268562988
Category	Term	Count	%	PValue	Genes
SP_PIR_KEYWORDS	receptor	4	0.688468	0.900467	PTPN18, CHRM2, FLT4, TAS1R1
UP_SEQ_FEATURE	topological domain:Extracellular	6	1.0327	0.956121	BSND, SLC36A2, OCLN, CHRM2, FLT4, TAS1R1
GOTERM_BP_FAT	GO:0007166~cell surface receptor linked signal transduction	4	0.688468	0.972309	SENP2, CHRM2, FLT4, TAS1R1
Annotation Cluster 18	Enrichment Score: 0.011032998826367314
Category	Term	Count	%	PValue	Genes
SP_PIR_KEYWORDS	signal	7	1.20482	0.966649	TM9SF1, FAM108A1, COL21A1, FLT4, MMP17, TMEM41A, TAS1R1
UP_SEQ_FEATURE	signal peptide	7	1.20482	0.968198	TM9SF1, FAM108A1, COL21A1, FLT4, MMP17, TMEM41A, TAS1R1
UP_SEQ_FEATURE	glycosylation site:N-linked (GlcNAc...)	9	1.54905	0.975603	TM9SF1, COL21A1, CHRM2, FLT4, MMP17, TMEM41A, RFNG, TAS1R1, HCN3
GOTERM_CC_FAT	GO:0005576~extracellular region	4	0.688468	0.977494	FAM108A1, COL21A1, MMP17, RFNG
SP_PIR_KEYWORDS	Secreted	3	0.516351	0.978544	FAM108A1, COL21A1, MMP17
SP_PIR_KEYWORDS	glycoprotein	9	1.54905	0.98311	TM9SF1, COL21A1, CHRM2, FLT4, MMP17, TMEM41A, RFNG, TAS1R1, HCN3

## Sheet: miR34a UP FChart
Category	Term	Count	%	PValue	Genes
GOTERM_CC_FAT	GO:0005829~cytosol	14	2.40964	0.000374039	CHMP2A, WDTC1, OCLN, DFFA, PPP3R1, ACOT1, RPL38, ENGASE, CEP250, PSMD4, TUBG1, IMPDH1, FGD4, C21ORF59
GOTERM_CC_FAT	GO:0031980~mitochondrial lumen	5	0.860585	0.00754243	POLG, MRPS24, CS, IDH3B, MRPL43
GOTERM_CC_FAT	GO:0005759~mitochondrial matrix	5	0.860585	0.00754243	POLG, MRPS24, CS, IDH3B, MRPL43
GOTERM_BP_FAT	GO:0006732~coenzyme metabolic process	4	0.688468	0.0178804	COASY, CS, IDH3B, ACOT1
UP_SEQ_FEATURE	splice variant	34	5.85198	0.0213064	COASY, SLC36A2, DBF4B, COL21A1, DSCR6, TRA2A, ASAP2, ROBLD3, TAS1R1, CCDC57, CEP250, PSMC3IP, STX16, SLC25A3, PSMD4, RAB6C, IMPDH1, FGD4, ASPSCR1, DNMT3A, WDTC1, FAM108A1, FLJ42289, DFFA, NUDT6, ZBTB41, MMP17, IDH3B, ENGASE, PIGP, METTL13, CDK11B, GPATCH8, MRPL43
GOTERM_CC_FAT	GO:0015934~large ribosomal subunit	3	0.516351	0.0222263	MRPS24, RPL38, MRPL43
SP_PIR_KEYWORDS	phosphoprotein	33	5.67986	0.0236034	CHMP2A, COASY, OCLN, DBF4B, TRA2A, ASAP2, PPP3R1, HIST2H4A, CEP250, PSMC3IP, STX16, SLC25A3, PSMD4, ERCC3, RAB6C, HCN3, C21ORF59, FGD4, ASPSCR1, DNMT3A, WDTC1, PTPN18, DFFA, FLT4, EXOSC1, ENGASE, SENP2, PYCR2, METTL13, DCP1B, CHRM2, CDK11B, GPATCH8
GOTERM_BP_FAT	GO:0051186~cofactor metabolic process	4	0.688468	0.0334699	COASY, CS, IDH3B, ACOT1
SP_PIR_KEYWORDS	cytoplasm	18	3.09811	0.0364663	DNMT3A, COASY, SLC36A2, COL21A1, PTPN18, DFFA, ASAP2, ACOT1, ENGASE, SENP2, BSND, CEP250, DCP1B, STX16, CDK11B, TUBG1, NEURL2, FGD4
SP_PIR_KEYWORDS	alternative splicing	33	5.67986	0.0367544	COASY, SLC36A2, DBF4B, COL21A1, DSCR6, TRA2A, ASAP2, ROBLD3, TAS1R1, CCDC57, CEP250, PSMC3IP, STX16, SLC25A3, PSMD4, RAB6C, IMPDH1, FGD4, ASPSCR1, WDTC1, FAM108A1, FLJ42289, DFFA, NUDT6, ZBTB41, MMP17, IDH3B, ENGASE, PIGP, METTL13, CDK11B, GPATCH8, MRPL43
SP_PIR_KEYWORDS	transferase	10	1.72117	0.0369603	DNMT3A, COASY, METTL13, POLG, FLT4, CS, CDK11B, RFNG, PIGP, RABGGTA
SP_PIR_KEYWORDS	acetylation	15	2.58176	0.0433382	ASPSCR1, CHMP2A, DBF4B, DFFA, CS, IDH3B, RPL38, HIST2H4A, PYCR2, CEP250, DCP1B, SLC25A3, RAB6C, GPATCH8, C21ORF59
UP_SEQ_FEATURE	domain:BRCT	2	0.344234	0.0451859	DBF4B, ENGASE
GOTERM_CC_FAT	GO:0044429~mitochondrial part	6	1.0327	0.0523913	POLG, MRPS24, CS, SLC25A3, IDH3B, MRPL43
GOTERM_BP_FAT	GO:0007049~cell cycle	7	1.20482	0.0600201	DBF4B, CEP250, PSMC3IP, PSMD4, CDK11B, TUBG1, GPS2
GOTERM_CC_FAT	GO:0005762~mitochondrial large ribosomal subunit	2	0.344234	0.0602209	MRPS24, MRPL43
GOTERM_CC_FAT	GO:0000315~organellar large ribosomal subunit	2	0.344234	0.0602209	MRPS24, MRPL43
SP_PIR_KEYWORDS	hydrolase	10	1.72117	0.0656046	SENP2, FAM108A1, PTPN18, DCP1B, NUDT6, MMP17, ACOT1, EXOSC1, ENGASE, ERCC3
SP_PIR_KEYWORDS	tricarboxylic acid cycle	2	0.344234	0.0666077	CS, IDH3B
UP_SEQ_FEATURE	transit peptide:Mitochondrion	5	0.860585	0.0679917	MRPS24, CS, SLC25A3, IDH3B, MRPL43
SP_PIR_KEYWORDS	transit peptide	5	0.860585	0.0705435	MRPS24, CS, SLC25A3, IDH3B, MRPL43
GOTERM_CC_FAT	GO:0033279~ribosomal subunit	3	0.516351	0.0716802	MRPS24, RPL38, MRPL43
GOTERM_CC_FAT	GO:0070013~intracellular organelle lumen	11	1.89329	0.0765819	DNMT3A, DFFA, POLG, MRPS24, CS, IDH3B, EXOSC1, ERCC3, HIST2H4A, MRPL43, GPS2
GOTERM_MF_FAT	GO:0005198~structural molecule activity	6	1.0327	0.0778142	OCLN, COL21A1, MRPS24, RPL38, TUBG1, MRPL43
GOTERM_BP_FAT	GO:0046356~acetyl-CoA catabolic process	2	0.344234	0.0801347	CS, IDH3B
GOTERM_BP_FAT	GO:0006099~tricarboxylic acid cycle	2	0.344234	0.0801347	CS, IDH3B
GOTERM_CC_FAT	GO:0043233~organelle lumen	11	1.89329	0.0865095	DNMT3A, DFFA, POLG, MRPS24, CS, IDH3B, EXOSC1, ERCC3, HIST2H4A, MRPL43, GPS2
GOTERM_BP_FAT	GO:0000737~DNA catabolic process, endonucleolytic	2	0.344234	0.0901117	DFFA, ERCC3
GOTERM_BP_FAT	GO:0009109~coenzyme catabolic process	2	0.344234	0.0901117	CS, IDH3B
GOTERM_CC_FAT	GO:0031974~membrane-enclosed lumen	11	1.89329	0.0958713	DNMT3A, DFFA, POLG, MRPS24, CS, IDH3B, EXOSC1, ERCC3, HIST2H4A, MRPL43, GPS2
SP_PIR_KEYWORDS	neuropathy	2	0.344234	0.0997347	POLG, FGD4
GOTERM_BP_FAT	GO:0046128~purine ribonucleoside metabolic process	2	0.344234	0.0999827	COASY, OCLN
GOTERM_BP_FAT	GO:0042278~purine nucleoside metabolic process	2	0.344234	0.0999827	COASY, OCLN

## Sheet: miR34a DN FClust
Annotation Cluster 1	Enrichment Score: 1.2611304700517125
Category	Term	Count	%	PValue	Genes
SP_PIR_KEYWORDS	disulfide bond	20	3.52113	0.00598445	GALNT1, PTPRD, TNFSF4, CORIN, ADORA2A, CADM2, NDP, DRD4, MAN1A1, INSL6, NETO1, HTR3E, TXNDC3, TNFAIP6, SEMA6B, WISP1, LYG2, OR4Q3, HEPH, ENTPD1
UP_SEQ_FEATURE	disulfide bond	19	3.34507	0.00972526	GALNT1, PTPRD, TNFSF4, CORIN, ADORA2A, CADM2, NDP, DRD4, MAN1A1, INSL6, NETO1, HTR3E, TXNDC3, TNFAIP6, SEMA6B, WISP1, LYG2, OR4Q3, HEPH
SP_PIR_KEYWORDS	signal	16	2.8169	0.1784	PTPRD, CADM2, NDP, LRRC17, INSL6, NETO1, HTR3E, TNFAIP6, SEMA6B, WISP1, LYG2, C1QTNF3, SLC24A2, PLXDC2, HEPH, COL8A2
UP_SEQ_FEATURE	signal peptide	16	2.8169	0.184935	PTPRD, CADM2, NDP, LRRC17, INSL6, NETO1, HTR3E, TNFAIP6, SEMA6B, WISP1, LYG2, C1QTNF3, SLC24A2, PLXDC2, HEPH, COL8A2
SP_PIR_KEYWORDS	Secreted	9	1.58451	0.257638	GALNT1, WISP1, LYG2, C1QTNF3, NDP, LRRC17, INSL6, COL8A2, NETO1
Annotation Cluster 2	Enrichment Score: 1.0378613502563416
Category	Term	Count	%	PValue	Genes
SP_PIR_KEYWORDS	disulfide bond	20	3.52113	0.00598445	GALNT1, PTPRD, TNFSF4, CORIN, ADORA2A, CADM2, NDP, DRD4, MAN1A1, INSL6, NETO1, HTR3E, TXNDC3, TNFAIP6, SEMA6B, WISP1, LYG2, OR4Q3, HEPH, ENTPD1
UP_SEQ_FEATURE	disulfide bond	19	3.34507	0.00972526	GALNT1, PTPRD, TNFSF4, CORIN, ADORA2A, CADM2, NDP, DRD4, MAN1A1, INSL6, NETO1, HTR3E, TXNDC3, TNFAIP6, SEMA6B, WISP1, LYG2, OR4Q3, HEPH
UP_SEQ_FEATURE	topological domain:Cytoplasmic	21	3.69718	0.0138371	GALNT1, PTPRD, TNFSF4, SLC12A2, OR5D13, CORIN, ADORA2A, CADM2, DRD4, MAN1A1, KCNV1, KCNJ13, NETO1, HTR3E, SEMA6B, SLC24A2, PLXDC2, ATP8B2, OR4Q3, HEPH, ENTPD1
UP_SEQ_FEATURE	topological domain:Extracellular	17	2.99296	0.0305507	PTPRD, TNFSF4, OR5D13, CORIN, ADORA2A, CADM2, DRD4, KCNJ13, NETO1, HTR3E, SEMA6B, SLC24A2, PLXDC2, ATP8B2, HEPH, OR4Q3, ENTPD1
GOTERM_CC_FAT	GO:0005887~integral to plasma membrane	9	1.58451	0.0593784	PTPRD, TNFSF4, SLC12A2, CORIN, ADORA2A, DRD4, ENTPD1, KCNV1, KCNJ13
GOTERM_CC_FAT	GO:0031226~intrinsic to plasma membrane	9	1.58451	0.0660833	PTPRD, TNFSF4, SLC12A2, CORIN, ADORA2A, DRD4, ENTPD1, KCNV1, KCNJ13
UP_SEQ_FEATURE	glycosylation site:N-linked (GlcNAc...)	20	3.52113	0.14647	GALNT1, PTPRD, TNFSF4, SLC12A2, OR5D13, CORIN, ADORA2A, CADM2, DRD4, MAN1A1, NETO1, HTR3E, TNFAIP6, SEMA6B, WISP1, SLC24A2, PLXDC2, OR4Q3, HEPH, ENTPD1
SP_PIR_KEYWORDS	glycoprotein	20	3.52113	0.190259	GALNT1, PTPRD, TNFSF4, SLC12A2, OR5D13, CORIN, ADORA2A, CADM2, DRD4, MAN1A1, NETO1, HTR3E, TNFAIP6, SEMA6B, WISP1, SLC24A2, PLXDC2, OR4Q3, HEPH, ENTPD1
UP_SEQ_FEATURE	transmembrane region	22	3.87324	0.219494	GALNT1, PTPRD, TNFSF4, SLC12A2, OR5D13, CORIN, ADORA2A, CADM2, AMAC1L1, DRD4, MAN1A1, KCNV1, KCNJ13, NETO1, HTR3E, SEMA6B, SLC24A2, PLXDC2, ATP8B2, OR4Q3, HEPH, ENTPD1
SP_PIR_KEYWORDS	transmembrane	22	3.87324	0.228752	GALNT1, PTPRD, TNFSF4, SLC12A2, OR5D13, CORIN, ADORA2A, CADM2, AMAC1L1, DRD4, MAN1A1, KCNV1, KCNJ13, NETO1, HTR3E, SEMA6B, SLC24A2, PLXDC2, ATP8B2, OR4Q3, HEPH, ENTPD1
GOTERM_CC_FAT	GO:0044459~plasma membrane part	11	1.93662	0.26079	PTPRD, TNFSF4, SLC12A2, CORIN, ADORA2A, DRD4, S100G, ENTPD1, DLG2, KCNV1, KCNJ13
GOTERM_CC_FAT	GO:0005886~plasma membrane	17	2.99296	0.26418	PTPRD, TNFSF4, SLC12A2, OR5D13, CORIN, ADORA2A, DRD4, KCNV1, KCNJ13, NETO1, HTR3E, AKTIP, S100G, OR4Q3, SPRED1, ENTPD1, DLG2
SP_PIR_KEYWORDS	membrane	26	4.57746	0.294518	GALNT1, OR5D13, CORIN, ADORA2A, CADM2, AMAC1L1, DRD4, KCNJ13, NETO1, HTR3E, SLC24A2, ATP8B2, OR4Q3, SPRED1, ENTPD1, DLG2, PTPRD, TNFSF4, SLC12A2, MAN1A1, FIG4, KCNV1, SEMA6B, AKTIP, PLXDC2, HEPH
GOTERM_CC_FAT	GO:0031224~intrinsic to membrane	23	4.0493	0.298121	GALNT1, PTPRD, TNFSF4, CORIN, SLC12A2, OR5D13, ADORA2A, CADM2, AMAC1L1, DRD4, MAN1A1, KCNV1, KCNJ13, NETO1, HTR3E, SEMA6B, SLC24A2, PLXDC2, ATP8B2, OR4Q3, HEPH, ENTPD1, DLG2
GOTERM_CC_FAT	GO:0016021~integral to membrane	22	3.87324	0.330971	GALNT1, PTPRD, TNFSF4, SLC12A2, OR5D13, CORIN, ADORA2A, CADM2, AMAC1L1, DRD4, MAN1A1, KCNV1, KCNJ13, NETO1, HTR3E, SEMA6B, SLC24A2, PLXDC2, ATP8B2, OR4Q3, HEPH, ENTPD1
Annotation Cluster 3	Enrichment Score: 1.018972906745742
Category	Term	Count	%	PValue	Genes
GOTERM_BP_FAT	GO:0050708~regulation of protein secretion	3	0.528169	0.015893	TNFSF4, ADORA2A, DRD4
GOTERM_BP_FAT	GO:0051223~regulation of protein transport	3	0.528169	0.0551096	TNFSF4, ADORA2A, DRD4
GOTERM_BP_FAT	GO:0070201~regulation of establishment of protein localization	3	0.528169	0.0612243	TNFSF4, ADORA2A, DRD4
GOTERM_BP_FAT	GO:0032880~regulation of protein localization	3	0.528169	0.0769721	TNFSF4, ADORA2A, DRD4
GOTERM_BP_FAT	GO:0044092~negative regulation of molecular function	4	0.704225	0.0992224	TNFSF4, ADORA2A, DRD4, SPRED1
GOTERM_BP_FAT	GO:0051046~regulation of secretion	3	0.528169	0.145055	TNFSF4, ADORA2A, DRD4
GOTERM_BP_FAT	GO:0051050~positive regulation of transport	3	0.528169	0.16952	TNFSF4, ADORA2A, DRD4
GOTERM_BP_FAT	GO:0060341~regulation of cellular localization	3	0.528169	0.199487	TNFSF4, ADORA2A, DRD4
GOTERM_BP_FAT	GO:0006952~defense response	4	0.704225	0.33595	TNFAIP6, TNFSF4, ADORA2A, DRD4
Annotation Cluster 4	Enrichment Score: 1.0098055575534635
Category	Term	Count	%	PValue	Genes
SP_PIR_KEYWORDS	potassium transport	4	0.704225	0.00819108	SLC12A2, SLC24A2, KCNV1, KCNJ13
SP_PIR_KEYWORDS	potassium	4	0.704225	0.0105015	SLC12A2, SLC24A2, KCNV1, KCNJ13
GOTERM_MF_FAT	GO:0030955~potassium ion binding	4	0.704225	0.0130962	SLC12A2, SLC24A2, KCNV1, KCNJ13
GOTERM_BP_FAT	GO:0006813~potassium ion transport	4	0.704225	0.0160266	SLC12A2, SLC24A2, KCNV1, KCNJ13
GOTERM_BP_FAT	GO:0006811~ion transport	7	1.23239	0.0405072	HTR3E, C1QTNF3, SLC12A2, SLC24A2, HEPH, KCNV1, KCNJ13
SP_PIR_KEYWORDS	ion transport	6	1.05634	0.0563382	HTR3E, SLC12A2, SLC24A2, HEPH, KCNV1, KCNJ13
GOTERM_MF_FAT	GO:0031420~alkali metal ion binding	4	0.704225	0.057346	SLC12A2, SLC24A2, KCNV1, KCNJ13
GOTERM_BP_FAT	GO:0030001~metal ion transport	5	0.880282	0.0679724	SLC12A2, SLC24A2, HEPH, KCNV1, KCNJ13
GOTERM_BP_FAT	GO:0015672~monovalent inorganic cation transport	4	0.704225	0.0887253	SLC12A2, SLC24A2, KCNV1, KCNJ13
GOTERM_BP_FAT	GO:0006812~cation transport	5	0.880282	0.110762	SLC12A2, SLC24A2, HEPH, KCNV1, KCNJ13
GOTERM_MF_FAT	GO:0005216~ion channel activity	4	0.704225	0.185547	HTR3E, SLC24A2, KCNV1, KCNJ13
GOTERM_MF_FAT	GO:0022838~substrate specific channel activity	4	0.704225	0.197292	HTR3E, SLC24A2, KCNV1, KCNJ13
GOTERM_MF_FAT	GO:0015267~channel activity	4	0.704225	0.211226	HTR3E, SLC24A2, KCNV1, KCNJ13
GOTERM_MF_FAT	GO:0022803~passive transmembrane transporter activity	4	0.704225	0.21223	HTR3E, SLC24A2, KCNV1, KCNJ13
GOTERM_MF_FAT	GO:0005261~cation channel activity	3	0.528169	0.286209	SLC24A2, KCNV1, KCNJ13
SP_PIR_KEYWORDS	ionic channel	3	0.528169	0.316358	HTR3E, KCNV1, KCNJ13
GOTERM_MF_FAT	GO:0022836~gated channel activity	3	0.528169	0.336113	HTR3E, KCNV1, KCNJ13
GOTERM_MF_FAT	GO:0046873~metal ion transmembrane transporter activity	3	0.528169	0.361442	SLC24A2, KCNV1, KCNJ13
SP_PIR_KEYWORDS	transport	8	1.40845	0.391984	HTR3E, SLC12A2, AKTIP, SLC24A2, HEPH, KCNV1, HBD, KCNJ13
GOTERM_BP_FAT	GO:0055085~transmembrane transport	3	0.528169	0.570069	SLC12A2, SLC24A2, KCNV1
Annotation Cluster 5	Enrichment Score: 0.9755021106867644
Category	Term	Count	%	PValue	Genes
GOTERM_BP_FAT	GO:0006163~purine nucleotide metabolic process	4	0.704225	0.0237858	TXNDC3, ADORA2A, ATP8B2, ENTPD1
GOTERM_BP_FAT	GO:0006164~purine nucleotide biosynthetic process	3	0.528169	0.0867734	TXNDC3, ADORA2A, ATP8B2
GOTERM_BP_FAT	GO:0009165~nucleotide biosynthetic process	3	0.528169	0.126991	TXNDC3, ADORA2A, ATP8B2
GOTERM_BP_FAT	GO:0034654~nucleobase, nucleoside, nucleotide and nucleic acid biosynthetic process	3	0.528169	0.134825	TXNDC3, ADORA2A, ATP8B2
GOTERM_BP_FAT	GO:0034404~nucleobase, nucleoside and nucleotide biosynthetic process	3	0.528169	0.134825	TXNDC3, ADORA2A, ATP8B2
GOTERM_BP_FAT	GO:0044271~nitrogen compound biosynthetic process	3	0.528169	0.294424	TXNDC3, ADORA2A, ATP8B2
Annotation Cluster 6	Enrichment Score: 0.7411483575846651
Category	Term	Count	%	PValue	Genes
GOTERM_BP_FAT	GO:0019725~cellular homeostasis	5	0.880282	0.0683992	TXNDC3, SLC12A2, ADORA2A, SLC24A2, DRD4
GOTERM_BP_FAT	GO:0050804~regulation of synaptic transmission	3	0.528169	0.0750575	ADORA2A, SLC24A2, DRD4
GOTERM_BP_FAT	GO:0051969~regulation of transmission of nerve impulse	3	0.528169	0.0857767	ADORA2A, SLC24A2, DRD4
GOTERM_BP_FAT	GO:0031644~regulation of neurological system process	3	0.528169	0.0918095	ADORA2A, SLC24A2, DRD4
GOTERM_BP_FAT	GO:0042592~homeostatic process	6	1.05634	0.10243	TXNDC3, SLC12A2, ADORA2A, SLC24A2, DRD4, HEPH
GOTERM_BP_FAT	GO:0007610~behavior	4	0.704225	0.204143	ADORA2A, SLC24A2, DRD4, FIG4
GOTERM_BP_FAT	GO:0050877~neurological system process	7	1.23239	0.211031	OR5D13, SLC12A2, ADORA2A, SLC24A2, NDP, DRD4, OR4Q3
GOTERM_BP_FAT	GO:0044057~regulation of system process	3	0.528169	0.274598	ADORA2A, SLC24A2, DRD4
GOTERM_BP_FAT	GO:0006873~cellular ion homeostasis	3	0.528169	0.354592	ADORA2A, SLC24A2, DRD4
GOTERM_BP_FAT	GO:0055082~cellular chemical homeostasis	3	0.528169	0.361862	ADORA2A, SLC24A2, DRD4
GOTERM_BP_FAT	GO:0050801~ion homeostasis	3	0.528169	0.396578	ADORA2A, SLC24A2, DRD4
GOTERM_BP_FAT	GO:0048878~chemical homeostasis	3	0.528169	0.512286	ADORA2A, SLC24A2, DRD4
Annotation Cluster 7	Enrichment Score: 0.7204703649250738
Category	Term	Count	%	PValue	Genes
GOTERM_CC_FAT	GO:0045211~postsynaptic membrane	3	0.528169	0.0848345	HTR3E, ADORA2A, DLG2
GOTERM_CC_FAT	GO:0044456~synapse part	3	0.528169	0.221635	HTR3E, ADORA2A, DLG2
GOTERM_CC_FAT	GO:0045202~synapse	3	0.528169	0.366758	HTR3E, ADORA2A, DLG2
Annotation Cluster 8	Enrichment Score: 0.5976713319483652
Category	Term	Count	%	PValue	Genes
GOTERM_BP_FAT	GO:0006163~purine nucleotide metabolic process	4	0.704225	0.0237858	TXNDC3, ADORA2A, ATP8B2, ENTPD1
GOTERM_BP_FAT	GO:0009205~purine ribonucleoside triphosphate metabolic process	3	0.528169	0.0577022	TXNDC3, ATP8B2, ENTPD1
GOTERM_BP_FAT	GO:0009199~ribonucleoside triphosphate metabolic process	3	0.528169	0.0585758	TXNDC3, ATP8B2, ENTPD1
GOTERM_BP_FAT	GO:0009144~purine nucleoside triphosphate metabolic process	3	0.528169	0.0621162	TXNDC3, ATP8B2, ENTPD1
GOTERM_BP_FAT	GO:0009141~nucleoside triphosphate metabolic process	3	0.528169	0.0703411	TXNDC3, ATP8B2, ENTPD1
GOTERM_BP_FAT	GO:0009150~purine ribonucleotide metabolic process	3	0.528169	0.0769721	TXNDC3, ATP8B2, ENTPD1
GOTERM_BP_FAT	GO:0009259~ribonucleotide metabolic process	3	0.528169	0.0857767	TXNDC3, ATP8B2, ENTPD1
SP_PIR_KEYWORDS	magnesium	4	0.704225	0.211447	PDP1, ATP8B2, ENTPD1, ACSM4
GOTERM_MF_FAT	GO:0000287~magnesium ion binding	4	0.704225	0.25215	PDP1, ATP8B2, ENTPD1, ACSM4
GOTERM_MF_FAT	GO:0005524~ATP binding	7	1.23239	0.510225	TXNDC3, AURKC, ATP8B2, ENTPD1, ACSS3, KIF26B, ACSM4
SP_PIR_KEYWORDS	atp-binding	6	1.05634	0.521018	AURKC, ATP8B2, ENTPD1, ACSS3, KIF26B, ACSM4
GOTERM_MF_FAT	GO:0032559~adenyl ribonucleotide binding	7	1.23239	0.523963	TXNDC3, AURKC, ATP8B2, ENTPD1, ACSS3, KIF26B, ACSM4
SP_PIR_KEYWORDS	nucleotide-binding	7	1.23239	0.569994	RASL11B, AURKC, ATP8B2, ENTPD1, ACSS3, KIF26B, ACSM4
GOTERM_MF_FAT	GO:0032555~purine ribonucleotide binding	8	1.40845	0.57323	TXNDC3, RASL11B, AURKC, ATP8B2, ENTPD1, ACSS3, KIF26B, ACSM4
GOTERM_MF_FAT	GO:0032553~ribonucleotide binding	8	1.40845	0.57323	TXNDC3, RASL11B, AURKC, ATP8B2, ENTPD1, ACSS3, KIF26B, ACSM4
GOTERM_MF_FAT	GO:0030554~adenyl nucleotide binding	7	1.23239	0.577449	TXNDC3, AURKC, ATP8B2, ENTPD1, ACSS3, KIF26B, ACSM4
GOTERM_MF_FAT	GO:0001883~purine nucleoside binding	7	1.23239	0.592965	TXNDC3, AURKC, ATP8B2, ENTPD1, ACSS3, KIF26B, ACSM4
GOTERM_MF_FAT	GO:0001882~nucleoside binding	7	1.23239	0.599985	TXNDC3, AURKC, ATP8B2, ENTPD1, ACSS3, KIF26B, ACSM4
GOTERM_MF_FAT	GO:0017076~purine nucleotide binding	8	1.40845	0.622196	TXNDC3, RASL11B, AURKC, ATP8B2, ENTPD1, ACSS3, KIF26B, ACSM4
GOTERM_MF_FAT	GO:0000166~nucleotide binding	8	1.40845	0.785025	TXNDC3, RASL11B, AURKC, ATP8B2, ENTPD1, ACSS3, KIF26B, ACSM4
UP_SEQ_FEATURE	nucleotide phosphate-binding region:ATP	3	0.528169	0.868477	AURKC, KIF26B, ACSM4
Annotation Cluster 9	Enrichment Score: 0.531013705813495
Category	Term	Count	%	PValue	Genes
GOTERM_BP_FAT	GO:0009611~response to wounding	4	0.704225	0.258055	TNFAIP6, TNFSF4, ADORA2A, ENTPD1
GOTERM_BP_FAT	GO:0006954~inflammatory response	3	0.528169	0.294424	TNFAIP6, TNFSF4, ADORA2A
GOTERM_BP_FAT	GO:0006952~defense response	4	0.704225	0.33595	TNFAIP6, TNFSF4, ADORA2A, DRD4
Annotation Cluster 10	Enrichment Score: 0.4979155569589072
Category	Term	Count	%	PValue	Genes
GOTERM_BP_FAT	GO:0019725~cellular homeostasis	5	0.880282	0.0683992	TXNDC3, SLC12A2, ADORA2A, SLC24A2, DRD4
GOTERM_BP_FAT	GO:0007600~sensory perception	6	1.05634	0.129826	OR5D13, SLC12A2, ADORA2A, SLC24A2, NDP, OR4Q3
GOTERM_BP_FAT	GO:0050890~cognition	6	1.05634	0.182522	OR5D13, SLC12A2, ADORA2A, SLC24A2, NDP, OR4Q3
GOTERM_BP_FAT	GO:0050877~neurological system process	7	1.23239	0.211031	OR5D13, SLC12A2, ADORA2A, SLC24A2, NDP, DRD4, OR4Q3
GOTERM_BP_FAT	GO:0007166~cell surface receptor linked signal transduction	9	1.58451	0.270835	PTPRD, WISP1, OR5D13, SLC12A2, ADORA2A, NDP, DRD4, OR4Q3, ENTPD1
GOTERM_BP_FAT	GO:0007186~G-protein coupled receptor protein signaling pathway	6	1.05634	0.317147	OR5D13, SLC12A2, ADORA2A, DRD4, OR4Q3, ENTPD1
GOTERM_CC_FAT	GO:0005624~membrane fraction	5	0.880282	0.332131	TIAM2, SLC12A2, ADORA2A, SLC24A2, MAN1A1
GOTERM_CC_FAT	GO:0000267~cell fraction	6	1.05634	0.350044	WISP1, TIAM2, SLC12A2, ADORA2A, SLC24A2, MAN1A1
GOTERM_CC_FAT	GO:0005626~insoluble fraction	5	0.880282	0.35716	TIAM2, SLC12A2, ADORA2A, SLC24A2, MAN1A1
SP_PIR_KEYWORDS	sensory transduction	4	0.704225	0.36025	OR5D13, SLC24A2, NDP, OR4Q3
SP_PIR_KEYWORDS	cell membrane	10	1.76056	0.387993	HTR3E, OR5D13, AKTIP, ADORA2A, DRD4, OR4Q3, SPRED1, DLG2, KCNV1, NETO1
PIR_SUPERFAMILY	PIRSF800006:rhodopsin-like G protein-coupled receptors	4	0.704225	0.438633	OR5D13, ADORA2A, DRD4, OR4Q3
SP_PIR_KEYWORDS	receptor	7	1.23239	0.506505	HTR3E, PTPRD, OR5D13, ADORA2A, DRD4, OR4Q3, NETO1
INTERPRO	IPR017452:GPCR, rhodopsin-like superfamily	4	0.704225	0.510995	OR5D13, ADORA2A, DRD4, OR4Q3
INTERPRO	IPR000276:7TM GPCR, rhodopsin-like	4	0.704225	0.511929	OR5D13, ADORA2A, DRD4, OR4Q3
SP_PIR_KEYWORDS	g-protein coupled receptor	4	0.704225	0.565284	OR5D13, ADORA2A, DRD4, OR4Q3
SP_PIR_KEYWORDS	transducer	4	0.704225	0.612489	OR5D13, ADORA2A, DRD4, OR4Q3
Annotation Cluster 11	Enrichment Score: 0.4905190851733146
Category	Term	Count	%	PValue	Genes
GOTERM_BP_FAT	GO:0044092~negative regulation of molecular function	4	0.704225	0.0992224	TNFSF4, ADORA2A, DRD4, SPRED1
GOTERM_BP_FAT	GO:0043086~negative regulation of catalytic activity	3	0.528169	0.23499	ADORA2A, DRD4, SPRED1
GOTERM_BP_FAT	GO:0045859~regulation of protein kinase activity	3	0.528169	0.31912	ADORA2A, DRD4, SPRED1
GOTERM_BP_FAT	GO:0043549~regulation of kinase activity	3	0.528169	0.333858	ADORA2A, DRD4, SPRED1
GOTERM_BP_FAT	GO:0051338~regulation of transferase activity	3	0.528169	0.352163	ADORA2A, DRD4, SPRED1
GOTERM_BP_FAT	GO:0007242~intracellular signaling cascade	6	1.05634	0.407504	RASL11B, USP8, TIAM2, ADORA2A, DRD4, SPRED1
GOTERM_BP_FAT	GO:0042325~regulation of phosphorylation	3	0.528169	0.462264	ADORA2A, DRD4, SPRED1
GOTERM_BP_FAT	GO:0051174~regulation of phosphorus metabolic process	3	0.528169	0.483275	ADORA2A, DRD4, SPRED1
GOTERM_BP_FAT	GO:0019220~regulation of phosphate metabolic process	3	0.528169	0.483275	ADORA2A, DRD4, SPRED1
Annotation Cluster 12	Enrichment Score: 0.48054069665298105
Category	Term	Count	%	PValue	Genes
GOTERM_BP_FAT	GO:0008219~cell death	6	1.05634	0.088956	TIAM2, AKTIP, ADORA2A, NEFH, FIG4, TP53INP1
GOTERM_BP_FAT	GO:0016265~death	6	1.05634	0.090995	TIAM2, AKTIP, ADORA2A, NEFH, FIG4, TP53INP1
GOTERM_BP_FAT	GO:0006917~induction of apoptosis	3	0.528169	0.288232	TIAM2, ADORA2A, TP53INP1
GOTERM_BP_FAT	GO:0012502~induction of programmed cell death	3	0.528169	0.289471	TIAM2, ADORA2A, TP53INP1
GOTERM_BP_FAT	GO:0006915~apoptosis	4	0.704225	0.323953	TIAM2, AKTIP, ADORA2A, TP53INP1
GOTERM_BP_FAT	GO:0012501~programmed cell death	4	0.704225	0.332258	TIAM2, AKTIP, ADORA2A, TP53INP1
GOTERM_CC_FAT	GO:0043005~neuron projection	3	0.528169	0.349721	TIAM2, ADORA2A, NEFH
GOTERM_BP_FAT	GO:0043065~positive regulation of apoptosis	3	0.528169	0.421209	TIAM2, ADORA2A, TP53INP1
GOTERM_BP_FAT	GO:0043068~positive regulation of programmed cell death	3	0.528169	0.424689	TIAM2, ADORA2A, TP53INP1
GOTERM_BP_FAT	GO:0010942~positive regulation of cell death	3	0.528169	0.427003	TIAM2, ADORA2A, TP53INP1
GOTERM_BP_FAT	GO:0042981~regulation of apoptosis	4	0.704225	0.505454	TIAM2, ADORA2A, TP53INP1, TEX11
GOTERM_BP_FAT	GO:0043067~regulation of programmed cell death	4	0.704225	0.512223	TIAM2, ADORA2A, TP53INP1, TEX11
GOTERM_BP_FAT	GO:0010941~regulation of cell death	4	0.704225	0.51475	TIAM2, ADORA2A, TP53INP1, TEX11
GOTERM_CC_FAT	GO:0042995~cell projection	3	0.528169	0.723561	TIAM2, ADORA2A, NEFH
Annotation Cluster 13	Enrichment Score: 0.37403134522708864
Category	Term	Count	%	PValue	Genes
SP_PIR_KEYWORDS	mitochondrion	5	0.880282	0.34917	PDP1, C1QTNF3, ACSS3, GLYATL1, ACSM4
GOTERM_CC_FAT	GO:0005739~mitochondrion	6	1.05634	0.352982	PDP1, C1QTNF3, NEFH, ACSS3, GLYATL1, ACSM4
UP_SEQ_FEATURE	transit peptide:Mitochondrion	3	0.528169	0.505398	PDP1, ACSS3, ACSM4
SP_PIR_KEYWORDS	transit peptide	3	0.528169	0.512214	PDP1, ACSS3, ACSM4
Annotation Cluster 14	Enrichment Score: 0.37100356922175837
Category	Term	Count	%	PValue	Genes
GOTERM_BP_FAT	GO:0007155~cell adhesion	4	0.704225	0.413911	TNFAIP6, WISP1, ENTPD1, COL8A2
GOTERM_BP_FAT	GO:0022610~biological adhesion	4	0.704225	0.414817	TNFAIP6, WISP1, ENTPD1, COL8A2
SP_PIR_KEYWORDS	cell adhesion	3	0.528169	0.448979	TNFAIP6, WISP1, COL8A2
Annotation Cluster 15	Enrichment Score: 0.3549494618646485
Category	Term	Count	%	PValue	Genes
GOTERM_BP_FAT	GO:0045934~negative regulation of nucleobase, nucleoside, nucleotide and nucleic acid metabolic process	4	0.704225	0.241889	TNFSF4, SALL4, DRD4, SIM2
GOTERM_BP_FAT	GO:0051172~negative regulation of nitrogen compound metabolic process	4	0.704225	0.248154	TNFSF4, SALL4, DRD4, SIM2
GOTERM_BP_FAT	GO:0031327~negative regulation of cellular biosynthetic process	4	0.704225	0.286249	TNFSF4, SALL4, DRD4, SIM2
GOTERM_BP_FAT	GO:0009890~negative regulation of biosynthetic process	4	0.704225	0.29725	TNFSF4, SALL4, DRD4, SIM2
GOTERM_BP_FAT	GO:0045892~negative regulation of transcription, DNA-dependent	3	0.528169	0.332633	TNFSF4, SALL4, SIM2
GOTERM_BP_FAT	GO:0051253~negative regulation of RNA metabolic process	3	0.528169	0.339975	TNFSF4, SALL4, SIM2
GOTERM_BP_FAT	GO:0016481~negative regulation of transcription	3	0.528169	0.454406	TNFSF4, SALL4, SIM2
GOTERM_BP_FAT	GO:0010629~negative regulation of gene expression	3	0.528169	0.503797	TNFSF4, SALL4, SIM2
GOTERM_BP_FAT	GO:0010558~negative regulation of macromolecule biosynthetic process	3	0.528169	0.548339	TNFSF4, SALL4, SIM2
GOTERM_BP_FAT	GO:0010605~negative regulation of macromolecule metabolic process	3	0.528169	0.709523	TNFSF4, SALL4, SIM2
GOTERM_BP_FAT	GO:0006355~regulation of transcription, DNA-dependent	6	1.05634	0.719924	TNFSF4, SALL4, ADORA2A, ZNF302, DENND4A, SIM2
GOTERM_BP_FAT	GO:0051252~regulation of RNA metabolic process	6	1.05634	0.73882	TNFSF4, SALL4, ADORA2A, ZNF302, DENND4A, SIM2
GOTERM_BP_FAT	GO:0045449~regulation of transcription	7	1.23239	0.888183	TNFSF4, SALL4, ADORA2A, ZNF302, DENND4A, ZNF575, SIM2
Annotation Cluster 16	Enrichment Score: 0.22686632955171343
Category	Term	Count	%	PValue	Genes
GOTERM_MF_FAT	GO:0046872~metal ion binding	19	3.34507	0.313225	PDP1, GALNT1, SLC12A2, MAN1A1, KCNV1, KCNJ13, FAM90A1, FAM90A12, SALL4, PLEKHF2, SLC24A2, ZNF302, ATP8B2, S100G, HEPH, ENTPD1, ZNF575, HBD, ACSM4
GOTERM_MF_FAT	GO:0043169~cation binding	19	3.34507	0.329783	PDP1, GALNT1, SLC12A2, MAN1A1, KCNV1, KCNJ13, FAM90A1, FAM90A12, SALL4, PLEKHF2, SLC24A2, ZNF302, ATP8B2, S100G, HEPH, ENTPD1, ZNF575, HBD, ACSM4
GOTERM_MF_FAT	GO:0043167~ion binding	19	3.34507	0.356677	PDP1, GALNT1, SLC12A2, MAN1A1, KCNV1, KCNJ13, FAM90A1, FAM90A12, SALL4, PLEKHF2, SLC24A2, ZNF302, ATP8B2, S100G, HEPH, ENTPD1, ZNF575, HBD, ACSM4
SP_PIR_KEYWORDS	metal-binding	9	1.58451	0.855874	PDP1, PLEKHF2, SALL4, ZNF302, ATP8B2, HEPH, ZNF575, ACSM4, HBD
GOTERM_MF_FAT	GO:0046914~transition metal ion binding	9	1.58451	0.869545	FAM90A1, FAM90A12, GALNT1, PLEKHF2, SALL4, ZNF302, HEPH, ZNF575, HBD
SP_PIR_KEYWORDS	zinc-finger	4	0.704225	0.952602	PLEKHF2, SALL4, ZNF302, ZNF575
SP_PIR_KEYWORDS	zinc	4	0.704225	0.988469	PLEKHF2, SALL4, ZNF302, ZNF575
Annotation Cluster 17	Enrichment Score: 0.15262949238953682
Category	Term	Count	%	PValue	Genes
GOTERM_CC_FAT	GO:0044430~cytoskeletal part	5	0.880282	0.451039	ADORA2A, AURKC, NEFH, DLG2, KIF26B
GOTERM_CC_FAT	GO:0005856~cytoskeleton	5	0.880282	0.747163	ADORA2A, AURKC, NEFH, DLG2, KIF26B
GOTERM_CC_FAT	GO:0043228~non-membrane-bounded organelle	8	1.40845	0.852955	ORC3L, ADORA2A, AURKC, NEFH, DLG2, KIF26B, RPL9P11, TEX11
GOTERM_CC_FAT	GO:0043232~intracellular non-membrane-bounded organelle	8	1.40845	0.852955	ORC3L, ADORA2A, AURKC, NEFH, DLG2, KIF26B, RPL9P11, TEX11
Annotation Cluster 18	Enrichment Score: 0.10599466227000608
Category	Term	Count	%	PValue	Genes
UP_SEQ_FEATURE	zinc finger region:C2H2-type 6	3	0.528169	0.52907	SALL4, ZNF302, ZNF575
UP_SEQ_FEATURE	zinc finger region:C2H2-type 5	3	0.528169	0.582348	SALL4, ZNF302, ZNF575
UP_SEQ_FEATURE	zinc finger region:C2H2-type 1	3	0.528169	0.586418	SALL4, ZNF302, ZNF575
UP_SEQ_FEATURE	zinc finger region:C2H2-type 4	3	0.528169	0.618903	SALL4, ZNF302, ZNF575
UP_SEQ_FEATURE	zinc finger region:C2H2-type 2	3	0.528169	0.649436	SALL4, ZNF302, ZNF575
UP_SEQ_FEATURE	zinc finger region:C2H2-type 3	3	0.528169	0.661803	SALL4, ZNF302, ZNF575
INTERPRO	IPR013087:Zinc finger, C2H2-type/integrase, DNA-binding	3	0.528169	0.677968	SALL4, ZNF302, ZNF575
GOTERM_BP_FAT	GO:0006355~regulation of transcription, DNA-dependent	6	1.05634	0.719924	TNFSF4, SALL4, ADORA2A, ZNF302, DENND4A, SIM2
GOTERM_BP_FAT	GO:0051252~regulation of RNA metabolic process	6	1.05634	0.73882	TNFSF4, SALL4, ADORA2A, ZNF302, DENND4A, SIM2
INTERPRO	IPR007087:Zinc finger, C2H2-type	3	0.528169	0.796028	SALL4, ZNF302, ZNF575
INTERPRO	IPR015880:Zinc finger, C2H2-like	3	0.528169	0.803601	SALL4, ZNF302, ZNF575
SP_PIR_KEYWORDS	dna-binding	6	1.05634	0.812536	ORC3L, SALL4, ZNF302, DENND4A, ZNF575, SIM2
SMART	SM00355:ZnF_C2H2	3	0.528169	0.812644	SALL4, ZNF302, ZNF575
GOTERM_BP_FAT	GO:0045449~regulation of transcription	7	1.23239	0.888183	TNFSF4, SALL4, ADORA2A, ZNF302, DENND4A, ZNF575, SIM2
GOTERM_BP_FAT	GO:0006350~transcription	5	0.880282	0.934469	SALL4, ZNF302, DENND4A, ZNF575, SIM2
SP_PIR_KEYWORDS	transcription regulation	5	0.880282	0.941562	SALL4, ZNF302, DENND4A, ZNF575, SIM2
SP_PIR_KEYWORDS	Transcription	5	0.880282	0.948018	SALL4, ZNF302, DENND4A, ZNF575, SIM2
SP_PIR_KEYWORDS	zinc-finger	4	0.704225	0.952602	PLEKHF2, SALL4, ZNF302, ZNF575
GOTERM_MF_FAT	GO:0008270~zinc ion binding	6	1.05634	0.957363	FAM90A1, FAM90A12, PLEKHF2, SALL4, ZNF302, ZNF575
GOTERM_MF_FAT	GO:0003677~DNA binding	6	1.05634	0.959713	ORC3L, SALL4, ZNF302, DENND4A, ZNF575, SIM2
SP_PIR_KEYWORDS	zinc	4	0.704225	0.988469	PLEKHF2, SALL4, ZNF302, ZNF575
SP_PIR_KEYWORDS	nucleus	9	1.58451	0.992555	ORC3L, SALL4, ZNF302, CDC40, DENND4A, SPRED1, ZNF575, TP53INP1, SIM2
Annotation Cluster 19	Enrichment Score: 0.003222946414441444
Category	Term	Count	%	PValue	Genes
GOTERM_CC_FAT	GO:0070013~intracellular organelle lumen	3	0.528169	0.991527	PDP1, ORC3L, ACSM4
GOTERM_CC_FAT	GO:0043233~organelle lumen	3	0.528169	0.992697	PDP1, ORC3L, ACSM4
GOTERM_CC_FAT	GO:0031974~membrane-enclosed lumen	3	0.528169	0.993596	PDP1, ORC3L, ACSM4

## Sheet: miR34a DN FChart
Category	Term	Count	%	PValue	Genes
SP_PIR_KEYWORDS	disulfide bond	20	3.52113	0.00598445	GALNT1, PTPRD, TNFSF4, CORIN, ADORA2A, CADM2, NDP, DRD4, MAN1A1, INSL6, NETO1, HTR3E, TXNDC3, TNFAIP6, SEMA6B, WISP1, LYG2, OR4Q3, HEPH, ENTPD1
GOTERM_BP_FAT	GO:0007033~vacuole organization	3	0.528169	0.00778841	AKTIP, NDP, FIG4
SP_PIR_KEYWORDS	potassium transport	4	0.704225	0.00819108	SLC12A2, SLC24A2, KCNV1, KCNJ13
UP_SEQ_FEATURE	disulfide bond	19	3.34507	0.00972526	GALNT1, PTPRD, TNFSF4, CORIN, ADORA2A, CADM2, NDP, DRD4, MAN1A1, INSL6, NETO1, HTR3E, TXNDC3, TNFAIP6, SEMA6B, WISP1, LYG2, OR4Q3, HEPH
SP_PIR_KEYWORDS	potassium	4	0.704225	0.0105015	SLC12A2, SLC24A2, KCNV1, KCNJ13
GOTERM_MF_FAT	GO:0030955~potassium ion binding	4	0.704225	0.0130962	SLC12A2, SLC24A2, KCNV1, KCNJ13
UP_SEQ_FEATURE	topological domain:Cytoplasmic	21	3.69718	0.0138371	GALNT1, PTPRD, TNFSF4, SLC12A2, OR5D13, CORIN, ADORA2A, CADM2, DRD4, MAN1A1, KCNV1, KCNJ13, NETO1, HTR3E, SEMA6B, SLC24A2, PLXDC2, ATP8B2, OR4Q3, HEPH, ENTPD1
GOTERM_BP_FAT	GO:0050708~regulation of protein secretion	3	0.528169	0.015893	TNFSF4, ADORA2A, DRD4
GOTERM_BP_FAT	GO:0006813~potassium ion transport	4	0.704225	0.0160266	SLC12A2, SLC24A2, KCNV1, KCNJ13
GOTERM_BP_FAT	GO:0051590~positive regulation of neurotransmitter transport	2	0.352113	0.019797	ADORA2A, DRD4
GOTERM_BP_FAT	GO:0060080~regulation of inhibitory postsynaptic membrane potential	2	0.352113	0.023059	ADORA2A, DRD4
GOTERM_BP_FAT	GO:0006163~purine nucleotide metabolic process	4	0.704225	0.0237858	TXNDC3, ADORA2A, ATP8B2, ENTPD1
GOTERM_BP_FAT	GO:0051925~regulation of calcium ion transport via voltage-gated calcium channel activity	2	0.352113	0.0295513	ADORA2A, DRD4
UP_SEQ_FEATURE	topological domain:Extracellular	17	2.99296	0.0305507	PTPRD, TNFSF4, OR5D13, CORIN, ADORA2A, CADM2, DRD4, KCNJ13, NETO1, HTR3E, SEMA6B, SLC24A2, PLXDC2, ATP8B2, HEPH, OR4Q3, ENTPD1
SP_PIR_KEYWORDS	amyotrophic lateral sclerosis	2	0.352113	0.0353067	NEFH, FIG4
GOTERM_BP_FAT	GO:0060081~membrane hyperpolarization	2	0.352113	0.0392106	ADORA2A, DRD4
GOTERM_BP_FAT	GO:0006811~ion transport	7	1.23239	0.0405072	HTR3E, C1QTNF3, SLC12A2, SLC24A2, HEPH, KCNV1, KCNJ13
GOTERM_BP_FAT	GO:0051954~positive regulation of amine transport	2	0.352113	0.0455979	ADORA2A, DRD4
GOTERM_BP_FAT	GO:0050709~negative regulation of protein secretion	2	0.352113	0.0519436	TNFSF4, DRD4
GOTERM_BP_FAT	GO:0051223~regulation of protein transport	3	0.528169	0.0551096	TNFSF4, ADORA2A, DRD4
SP_PIR_KEYWORDS	ion transport	6	1.05634	0.0563382	HTR3E, SLC12A2, SLC24A2, HEPH, KCNV1, KCNJ13
GOTERM_MF_FAT	GO:0031420~alkali metal ion binding	4	0.704225	0.057346	SLC12A2, SLC24A2, KCNV1, KCNJ13
GOTERM_BP_FAT	GO:0009205~purine ribonucleoside triphosphate metabolic process	3	0.528169	0.0577022	TXNDC3, ATP8B2, ENTPD1
GOTERM_BP_FAT	GO:0009199~ribonucleoside triphosphate metabolic process	3	0.528169	0.0585758	TXNDC3, ATP8B2, ENTPD1
GOTERM_CC_FAT	GO:0005887~integral to plasma membrane	9	1.58451	0.0593784	PTPRD, TNFSF4, SLC12A2, CORIN, ADORA2A, DRD4, ENTPD1, KCNV1, KCNJ13
GOTERM_BP_FAT	GO:0070201~regulation of establishment of protein localization	3	0.528169	0.0612243	TNFSF4, ADORA2A, DRD4
GOTERM_BP_FAT	GO:0001975~response to amphetamine	2	0.352113	0.0613849	ADORA2A, DRD4
GOTERM_BP_FAT	GO:0009144~purine nucleoside triphosphate metabolic process	3	0.528169	0.0621162	TXNDC3, ATP8B2, ENTPD1
GOTERM_CC_FAT	GO:0031226~intrinsic to plasma membrane	9	1.58451	0.0660833	PTPRD, TNFSF4, SLC12A2, CORIN, ADORA2A, DRD4, ENTPD1, KCNV1, KCNJ13
GOTERM_BP_FAT	GO:0030001~metal ion transport	5	0.880282	0.0679724	SLC12A2, SLC24A2, HEPH, KCNV1, KCNJ13
GOTERM_BP_FAT	GO:0019725~cellular homeostasis	5	0.880282	0.0683992	TXNDC3, SLC12A2, ADORA2A, SLC24A2, DRD4
GOTERM_BP_FAT	GO:0009141~nucleoside triphosphate metabolic process	3	0.528169	0.0703411	TXNDC3, ATP8B2, ENTPD1
GOTERM_BP_FAT	GO:0060078~regulation of postsynaptic membrane potential	2	0.352113	0.0738305	ADORA2A, DRD4
GOTERM_MF_FAT	GO:0016878~acid-thiol ligase activity	2	0.352113	0.0743223	ACSS3, ACSM4
GOTERM_BP_FAT	GO:0050804~regulation of synaptic transmission	3	0.528169	0.0750575	ADORA2A, SLC24A2, DRD4
GOTERM_BP_FAT	GO:0032412~regulation of ion transmembrane transporter activity	2	0.352113	0.0769166	ADORA2A, DRD4
GOTERM_BP_FAT	GO:0032880~regulation of protein localization	3	0.528169	0.0769721	TNFSF4, ADORA2A, DRD4
GOTERM_BP_FAT	GO:0009150~purine ribonucleotide metabolic process	3	0.528169	0.0769721	TXNDC3, ATP8B2, ENTPD1
GOTERM_BP_FAT	GO:0034765~regulation of ion transmembrane transport	2	0.352113	0.0799926	ADORA2A, DRD4
GOTERM_BP_FAT	GO:0051588~regulation of neurotransmitter transport	2	0.352113	0.0830586	ADORA2A, DRD4
GOTERM_BP_FAT	GO:0022898~regulation of transmembrane transporter activity	2	0.352113	0.0830586	ADORA2A, DRD4
GOTERM_CC_FAT	GO:0045211~postsynaptic membrane	3	0.528169	0.0848345	HTR3E, ADORA2A, DLG2
GOTERM_BP_FAT	GO:0009259~ribonucleotide metabolic process	3	0.528169	0.0857767	TXNDC3, ATP8B2, ENTPD1
GOTERM_BP_FAT	GO:0051969~regulation of transmission of nerve impulse	3	0.528169	0.0857767	ADORA2A, SLC24A2, DRD4
GOTERM_BP_FAT	GO:0034762~regulation of transmembrane transport	2	0.352113	0.0861146	ADORA2A, DRD4
UP_SEQ_FEATURE	domain:CTCK	2	0.352113	0.0865009	WISP1, NDP
GOTERM_BP_FAT	GO:0006164~purine nucleotide biosynthetic process	3	0.528169	0.0867734	TXNDC3, ADORA2A, ATP8B2
GOTERM_BP_FAT	GO:0015672~monovalent inorganic cation transport	4	0.704225	0.0887253	SLC12A2, SLC24A2, KCNV1, KCNJ13
GOTERM_BP_FAT	GO:0008219~cell death	6	1.05634	0.088956	TIAM2, AKTIP, ADORA2A, NEFH, FIG4, TP53INP1
INTERPRO	IPR006207:Cystine knot, C-terminal	2	0.352113	0.089065	WISP1, NDP
SMART	SM00041:CT	2	0.352113	0.089647	WISP1, NDP
GOTERM_BP_FAT	GO:0016265~death	6	1.05634	0.090995	TIAM2, AKTIP, ADORA2A, NEFH, FIG4, TP53INP1
GOTERM_BP_FAT	GO:0031644~regulation of neurological system process	3	0.528169	0.0918095	ADORA2A, SLC24A2, DRD4
GOTERM_MF_FAT	GO:0016877~ligase activity, forming carbon-sulfur bonds	2	0.352113	0.0990338	ACSS3, ACSM4
GOTERM_BP_FAT	GO:0044092~negative regulation of molecular function	4	0.704225	0.0992224	TNFSF4, ADORA2A, DRD4, SPRED1
